# Supplementary material for: Antimicrobial susceptibility and distribution trends among inducible AmpC-producing Enterobacterales at a regional health authority in British Columbia: a 5-year retrospective review
Source: Access Microbiol. 2026 Apr 10;8(4):001122.v3. doi: 10.1099/acmi.0.001122.v3 (PMC13083768; doi:10.1099/acmi.0.001122.v3)
Supplement: Uncited Supplementary Material 1. [file acmi-8-01122-s001.xlsx]

## Sheet: RawData_Organism-Specimen-MIC
Details/Line source	Specimen type	Antimicrobial	MIC value	Organism Name	CLSI Interpretation	AmpC Risk	Year
Unspecified	Urine	Cefepime	0.5	Serratia marcescens	S	Low	2020
Unspecified	Urine	Ceftriaxone	0.5	Serratia marcescens	S	Low	2020
Unspecified	Urine	Meropenem	0.125	Serratia marcescens	S	Low	2020
Unspecified	Urine	Piperacillin-Tazobactam	4	Serratia marcescens	S	Low	2020
Unspecified	Urine	Cefepime	0.5	Klebsiella aerogenes	S	High	2020
Unspecified	Urine	Ceftriaxone	0.5	Klebsiella aerogenes	S	High	2020
Unspecified	Urine	Meropenem	0.125	Klebsiella aerogenes	S	High	2020
Unspecified	Urine	Piperacillin-Tazobactam	4	Klebsiella aerogenes	S	High	2020
Unspecified	Urine	Cefepime	0.5	Citrobacter freundii	S	High	2020
Unspecified	Urine	Ceftriaxone	0.5	Citrobacter freundii	S	High	2020
Unspecified	Urine	Meropenem	0.125	Citrobacter freundii	S	High	2020
Unspecified	Urine	Piperacillin-Tazobactam	8	Citrobacter freundii	S	High	2020
Unspecified	Urine	Cefepime	0.5	Morganella morganii	S	Low	2020
Unspecified	Urine	Ceftriaxone	0.5	Morganella morganii	S	Low	2020
Unspecified	Urine	Meropenem	0.125	Morganella morganii	S	Low	2020
Unspecified	Urine	Piperacillin-Tazobactam	4	Morganella morganii	S	Low	2020
Unspecified	Urine	Cefepime	0.5	Hafnia alvei	S	Low	2020
Unspecified	Urine	Ceftriaxone	16	Hafnia alvei	R	Low	2020
Unspecified	Urine	Meropenem	0.125	Hafnia alvei	S	Low	2020
Unspecified	Urine	Piperacillin-Tazobactam	32	Hafnia alvei	R	Low	2020
Unspecified	Urine	Cefepime	4	Enterobacter cloacae	SDD	High	2020
Unspecified	Urine	Ceftriaxone	64	Enterobacter cloacae	R	High	2020
Unspecified	Urine	Meropenem	0.125	Enterobacter cloacae	S	High	2020
Unspecified	Urine	Piperacillin-Tazobactam	128	Enterobacter cloacae	R	High	2020
Unspecified	Urine	Cefepime	0.5	Klebsiella aerogenes	S	High	2020
Unspecified	Urine	Ceftriaxone	0.5	Klebsiella aerogenes	S	High	2020
Unspecified	Urine	Meropenem	0.125	Klebsiella aerogenes	S	High	2020
Unspecified	Urine	Piperacillin-Tazobactam	4	Klebsiella aerogenes	S	High	2020
Unspecified	Urine	Cefepime	0.5	Klebsiella aerogenes	S	High	2020
Unspecified	Urine	Ceftriaxone	64	Klebsiella aerogenes	R	High	2020
Unspecified	Urine	Meropenem	0.125	Klebsiella aerogenes	S	High	2020
Unspecified	Urine	Piperacillin-Tazobactam	32	Klebsiella aerogenes	R	High	2020
Unspecified	Urine	Cefepime	0.5	Morganella morganii	S	Low	2020
Unspecified	Urine	Ceftriaxone	0.5	Morganella morganii	S	Low	2020
Unspecified	Urine	Meropenem	0.125	Morganella morganii	S	Low	2020
Unspecified	Urine	Piperacillin-Tazobactam	4	Morganella morganii	S	Low	2020
Unspecified	Urine	Cefepime	2	Providencia rettgeri	S	Low	2020
Unspecified	Urine	Cefepime	0.5	Providencia rettgeri	S	Low	2020
Unspecified	Urine	Ceftriaxone	0.5	Providencia rettgeri	S	Low	2020
Unspecified	Urine	Ceftriaxone	0.5	Providencia rettgeri	S	Low	2020
Unspecified	Urine	Meropenem	0.25	Providencia rettgeri	S	Low	2020
Unspecified	Urine	Meropenem	0.125	Providencia rettgeri	S	Low	2020
Unspecified	Urine	Piperacillin-Tazobactam	4	Providencia rettgeri	S	Low	2020
Unspecified	Urine	Piperacillin-Tazobactam	4	Providencia rettgeri	S	Low	2020
Unspecified	Urine	Cefepime	0.5	Citrobacter freundii	S	High	2020
Unspecified	Urine	Ceftriaxone	0.5	Citrobacter freundii	S	High	2020
Unspecified	Urine	Meropenem	0.125	Citrobacter freundii	S	High	2020
Unspecified	Urine	Piperacillin-Tazobactam	16	Citrobacter freundii	SDD	High	2020
Unspecified	Urine	Cefepime	0.5	Klebsiella aerogenes	S	High	2020
Unspecified	Urine	Ceftriaxone	0.5	Klebsiella aerogenes	S	High	2020
Unspecified	Urine	Meropenem	0.125	Klebsiella aerogenes	S	High	2020
Unspecified	Urine	Piperacillin-Tazobactam	4	Klebsiella aerogenes	S	High	2020
Unspecified	Urine	Cefepime	0.5	Citrobacter freundii	S	High	2020
Unspecified	Urine	Cefepime	0.5	Serratia marcescens	S	Low	2020
Unspecified	Urine	Ceftriaxone	0.5	Citrobacter freundii	S	High	2020
Unspecified	Urine	Ceftriaxone	0.5	Serratia marcescens	S	Low	2020
Unspecified	Urine	Meropenem	0.125	Citrobacter freundii	S	High	2020
Unspecified	Urine	Meropenem	0.125	Serratia marcescens	S	Low	2020
Unspecified	Urine	Piperacillin-Tazobactam	4	Citrobacter freundii	S	High	2020
Unspecified	Urine	Piperacillin-Tazobactam	4	Serratia marcescens	S	Low	2020
Unspecified	Urine	Cefepime	0.5	Klebsiella aerogenes	S	High	2020
Unspecified	Urine	Ceftriaxone	0.5	Klebsiella aerogenes	S	High	2020
Unspecified	Urine	Meropenem	0.125	Klebsiella aerogenes	S	High	2020
Unspecified	Urine	Piperacillin-Tazobactam	4	Klebsiella aerogenes	S	High	2020
Unspecified	Urine	Cefepime	0.5	Morganella morganii	S	Low	2020
Unspecified	Urine	Ceftriaxone	0.5	Morganella morganii	S	Low	2020
Unspecified	Urine	Meropenem	0.125	Morganella morganii	S	Low	2020
Unspecified	Urine	Piperacillin-Tazobactam	4	Morganella morganii	S	Low	2020
Unspecified	Urine	Cefepime	0.5	Enterobacter cloacae	S	High	2020
Unspecified	Urine	Ceftriaxone	0.5	Enterobacter cloacae	S	High	2020
Unspecified	Urine	Meropenem	0.125	Enterobacter cloacae	S	High	2020
Unspecified	Urine	Piperacillin-Tazobactam	4	Enterobacter cloacae	S	High	2020
Unspecified	Urine	Cefepime	0.5	Morganella morganii	S	Low	2020
Unspecified	Urine	Ceftriaxone	0.5	Morganella morganii	S	Low	2020
Unspecified	Urine	Meropenem	0.125	Morganella morganii	S	Low	2020
Unspecified	Urine	Piperacillin-Tazobactam	4	Morganella morganii	S	Low	2020
Hand R	Blood	Cefepime	0.5	Klebsiella aerogenes	S	High	2020
Hand R	Blood	Ceftriaxone	0.5	Klebsiella aerogenes	S	High	2020
Hand R	Blood	Meropenem	0.125	Klebsiella aerogenes	S	High	2020
Hand R	Blood	Piperacillin-Tazobactam	4	Klebsiella aerogenes	S	High	2020
Unspecified	Urine	Cefepime	0.5	Providencia rettgeri	S	Low	2020
Unspecified	Urine	Cefepime	0.5	Providencia rettgeri	S	Low	2020
Unspecified	Urine	Ceftriaxone	0.5	Providencia rettgeri	S	Low	2020
Unspecified	Urine	Ceftriaxone	0.5	Providencia rettgeri	S	Low	2020
Unspecified	Urine	Meropenem	0.125	Providencia rettgeri	S	Low	2020
Unspecified	Urine	Meropenem	0.125	Providencia rettgeri	S	Low	2020
Unspecified	Urine	Piperacillin-Tazobactam	4	Providencia rettgeri	S	Low	2020
Unspecified	Urine	Piperacillin-Tazobactam	4	Providencia rettgeri	S	Low	2020
Unspecified	Urine	Cefepime	0.5	Citrobacter freundii	S	High	2020
Unspecified	Urine	Ceftriaxone	0.5	Citrobacter freundii	S	High	2020
Unspecified	Urine	Meropenem	0.125	Citrobacter freundii	S	High	2020
Unspecified	Urine	Piperacillin-Tazobactam	4	Citrobacter freundii	S	High	2020
Unspecified	Urine	Cefepime	0.5	Enterobacter cloacae	S	High	2020
Unspecified	Urine	Ceftriaxone	0.5	Enterobacter cloacae	S	High	2020
Unspecified	Urine	Meropenem	0.125	Enterobacter cloacae	S	High	2020
Unspecified	Urine	Piperacillin-Tazobactam	4	Enterobacter cloacae	S	High	2020
Unspecified	Urine	Cefepime	0.5	Citrobacter freundii	S	High	2020
Unspecified	Urine	Ceftriaxone	0.5	Citrobacter freundii	S	High	2020
Unspecified	Urine	Meropenem	0.125	Citrobacter freundii	S	High	2020
Unspecified	Urine	Piperacillin-Tazobactam	4	Citrobacter freundii	S	High	2020
Unspecified	Urine	Cefepime	0.5	Enterobacter cloacae	S	High	2020
Unspecified	Urine	Ceftriaxone	0.5	Enterobacter cloacae	S	High	2020
Unspecified	Urine	Meropenem	0.125	Enterobacter cloacae	S	High	2020
Unspecified	Urine	Piperacillin-Tazobactam	4	Enterobacter cloacae	S	High	2020
Unspecified	Urine	Cefepime	4	Enterobacter cloacae	SDD	High	2020
Unspecified	Urine	Cefepime	0.5	Morganella morganii	S	Low	2020
Unspecified	Urine	Ceftriaxone	64	Enterobacter cloacae	R	High	2020
Unspecified	Urine	Ceftriaxone	16	Morganella morganii	R	Low	2020
Unspecified	Urine	Meropenem	4	Enterobacter cloacae	R	High	2020
Unspecified	Urine	Meropenem	0.125	Morganella morganii	S	Low	2020
Unspecified	Urine	Piperacillin-Tazobactam	64	Enterobacter cloacae	R	High	2020
Unspecified	Urine	Piperacillin-Tazobactam	16	Morganella morganii	SDD	Low	2020
Unspecified	Urine	Cefepime	0.5	Enterobacter cloacae	S	High	2020
Unspecified	Urine	Ceftriaxone	0.5	Enterobacter cloacae	S	High	2020
Unspecified	Urine	Meropenem	0.125	Enterobacter cloacae	S	High	2020
Unspecified	Urine	Piperacillin-Tazobactam	4	Enterobacter cloacae	S	High	2020
Unspecified	Urine	Cefepime	0.5	Hafnia alvei	S	Low	2020
Unspecified	Urine	Ceftriaxone	0.5	Hafnia alvei	S	Low	2020
Unspecified	Urine	Meropenem	0.125	Hafnia alvei	S	Low	2020
Unspecified	Urine	Piperacillin-Tazobactam	4	Hafnia alvei	S	Low	2020
Unspecified	Urine	Cefepime	0.5	Morganella morganii	S	Low	2020
Unspecified	Urine	Ceftriaxone	8	Morganella morganii	R	Low	2020
Unspecified	Urine	Meropenem	0.125	Morganella morganii	S	Low	2020
Unspecified	Urine	Piperacillin-Tazobactam	8	Morganella morganii	S	Low	2020
Unspecified	Urine	Cefepime	0.5	Klebsiella aerogenes	S	High	2020
Unspecified	Urine	Ceftriaxone	0.5	Klebsiella aerogenes	S	High	2020
Unspecified	Urine	Meropenem	0.125	Klebsiella aerogenes	S	High	2020
Unspecified	Urine	Piperacillin-Tazobactam	4	Klebsiella aerogenes	S	High	2020
Unspecified	Urine	Cefepime	0.5	Klebsiella aerogenes	S	High	2020
Unspecified	Urine	Cefepime	0.5	Klebsiella aerogenes	S	High	2020
Unspecified	Urine	Ceftriaxone	0.5	Klebsiella aerogenes	S	High	2020
Unspecified	Urine	Ceftriaxone	1	Klebsiella aerogenes	S	High	2020
Unspecified	Urine	Meropenem	0.125	Klebsiella aerogenes	S	High	2020
Unspecified	Urine	Meropenem	0.125	Klebsiella aerogenes	S	High	2020
Unspecified	Urine	Piperacillin-Tazobactam	4	Klebsiella aerogenes	S	High	2020
Unspecified	Urine	Piperacillin-Tazobactam	8	Klebsiella aerogenes	S	High	2020
Unspecified	Urine	Cefepime	0.5	Klebsiella aerogenes	S	High	2020
Unspecified	Urine	Ceftriaxone	0.5	Klebsiella aerogenes	S	High	2020
Unspecified	Urine	Meropenem	0.125	Klebsiella aerogenes	S	High	2020
Unspecified	Urine	Piperacillin-Tazobactam	4	Klebsiella aerogenes	S	High	2020
Unspecified	Urine	Cefepime	0.5	Morganella morganii	S	Low	2020
Unspecified	Urine	Ceftriaxone	0.5	Morganella morganii	S	Low	2020
Unspecified	Urine	Meropenem	0.125	Morganella morganii	S	Low	2020
Unspecified	Urine	Piperacillin-Tazobactam	4	Morganella morganii	S	Low	2020
Unspecified	Urine	Cefepime	0.5	Morganella morganii	S	Low	2020
Unspecified	Urine	Ceftriaxone	0.5	Morganella morganii	S	Low	2020
Unspecified	Urine	Meropenem	0.125	Morganella morganii	S	Low	2020
Unspecified	Urine	Piperacillin-Tazobactam	4	Morganella morganii	S	Low	2020
Unspecified	Urine	Cefepime	0.5	Providencia rettgeri	S	Low	2020
Unspecified	Urine	Ceftriaxone	0.5	Providencia rettgeri	S	Low	2020
Unspecified	Urine	Meropenem	0.125	Providencia rettgeri	S	Low	2020
Unspecified	Urine	Piperacillin-Tazobactam	4	Providencia rettgeri	S	Low	2020
Unspecified	Urine	Cefepime	0.5	Hafnia alvei	S	Low	2020
Unspecified	Urine	Ceftriaxone	1	Hafnia alvei	S	Low	2020
Unspecified	Urine	Meropenem	0.125	Hafnia alvei	S	Low	2020
Unspecified	Urine	Piperacillin-Tazobactam	8	Hafnia alvei	S	Low	2020
Unspecified	Urine	Cefepime	0.5	Morganella morganii	S	Low	2020
Unspecified	Urine	Ceftriaxone	0.5	Morganella morganii	S	Low	2020
Unspecified	Urine	Meropenem	0.125	Morganella morganii	S	Low	2020
Unspecified	Urine	Piperacillin-Tazobactam	4	Morganella morganii	S	Low	2020
Unspecified	Urine	Cefepime	0.5	Providencia rettgeri	S	Low	2020
Unspecified	Urine	Ceftriaxone	0.5	Providencia rettgeri	S	Low	2020
Unspecified	Urine	Meropenem	0.125	Providencia rettgeri	S	Low	2020
Unspecified	Urine	Piperacillin-Tazobactam	4	Providencia rettgeri	S	Low	2020
Unspecified	Urine	Cefepime	2	Enterobacter cloacae	S	High	2020
Unspecified	Urine	Ceftriaxone	64	Enterobacter cloacae	R	High	2020
Unspecified	Urine	Meropenem	0.125	Enterobacter cloacae	S	High	2020
Unspecified	Urine	Piperacillin-Tazobactam	32	Enterobacter cloacae	R	High	2020
Unspecified	Urine	Cefepime	0.5	Citrobacter freundii	S	High	2020
Unspecified	Urine	Ceftriaxone	0.5	Citrobacter freundii	S	High	2020
Unspecified	Urine	Meropenem	0.125	Citrobacter freundii	S	High	2020
Unspecified	Urine	Piperacillin-Tazobactam	4	Citrobacter freundii	S	High	2020
Unspecified	Urine	Cefepime	0.5	Morganella morganii	S	Low	2020
Unspecified	Urine	Ceftriaxone	0.5	Morganella morganii	S	Low	2020
Unspecified	Urine	Meropenem	0.125	Morganella morganii	S	Low	2020
Unspecified	Urine	Piperacillin-Tazobactam	4	Morganella morganii	S	Low	2020
Unspecified	Urine	Cefepime	0.5	Providencia rettgeri	S	Low	2020
Unspecified	Urine	Ceftriaxone	0.5	Providencia rettgeri	S	Low	2020
Unspecified	Urine	Meropenem	0.125	Providencia rettgeri	S	Low	2020
Unspecified	Urine	Piperacillin-Tazobactam	4	Providencia rettgeri	S	Low	2020
Unspecified	Urine	Cefepime	0.5	Serratia marcescens	S	Low	2020
Unspecified	Urine	Cefepime	0.5	Serratia marcescens	S	Low	2020
Unspecified	Urine	Ceftriaxone	0.5	Serratia marcescens	S	Low	2020
Unspecified	Urine	Ceftriaxone	0.5	Serratia marcescens	S	Low	2020
Unspecified	Urine	Meropenem	0.125	Serratia marcescens	S	Low	2020
Unspecified	Urine	Meropenem	0.125	Serratia marcescens	S	Low	2020
Unspecified	Urine	Piperacillin-Tazobactam	4	Serratia marcescens	S	Low	2020
Unspecified	Urine	Piperacillin-Tazobactam	4	Serratia marcescens	S	Low	2020
Unspecified	Urine	Cefepime	0.5	Enterobacter cloacae	S	High	2020
Unspecified	Urine	Ceftriaxone	0.5	Enterobacter cloacae	S	High	2020
Unspecified	Urine	Meropenem	0.125	Enterobacter cloacae	S	High	2020
Unspecified	Urine	Piperacillin-Tazobactam	4	Enterobacter cloacae	S	High	2020
Unspecified	Urine	Cefepime	0.5	Enterobacter cloacae	S	High	2020
Unspecified	Urine	Ceftriaxone	0.5	Enterobacter cloacae	S	High	2020
Unspecified	Urine	Meropenem	0.125	Enterobacter cloacae	S	High	2020
Unspecified	Urine	Piperacillin-Tazobactam	4	Enterobacter cloacae	S	High	2020
Unspecified	Urine	Cefepime	0.5	Enterobacter cloacae	S	High	2020
Unspecified	Urine	Ceftriaxone	0.5	Enterobacter cloacae	S	High	2020
Unspecified	Urine	Meropenem	0.125	Enterobacter cloacae	S	High	2020
Unspecified	Urine	Piperacillin-Tazobactam	4	Enterobacter cloacae	S	High	2020
Unspecified	Urine	Cefepime	0.5	Enterobacter cloacae	S	High	2020
Unspecified	Urine	Cefepime	0.5	Enterobacter cloacae	S	High	2020
Unspecified	Urine	Ceftriaxone	0.5	Enterobacter cloacae	S	High	2020
Unspecified	Urine	Ceftriaxone	0.5	Enterobacter cloacae	S	High	2020
Unspecified	Urine	Meropenem	0.125	Enterobacter cloacae	S	High	2020
Unspecified	Urine	Meropenem	0.125	Enterobacter cloacae	S	High	2020
Unspecified	Urine	Piperacillin-Tazobactam	4	Enterobacter cloacae	S	High	2020
Unspecified	Urine	Piperacillin-Tazobactam	4	Enterobacter cloacae	S	High	2020
Unspecified	Urine	Cefepime	0.5	Klebsiella aerogenes	S	High	2020
Unspecified	Urine	Ceftriaxone	0.5	Klebsiella aerogenes	S	High	2020
Unspecified	Urine	Meropenem	0.125	Klebsiella aerogenes	S	High	2020
Unspecified	Urine	Piperacillin-Tazobactam	4	Klebsiella aerogenes	S	High	2020
Unspecified	Urine	Cefepime	0.5	Enterobacter cloacae	S	High	2020
Unspecified	Urine	Ceftriaxone	0.5	Enterobacter cloacae	S	High	2020
Unspecified	Urine	Meropenem	0.125	Enterobacter cloacae	S	High	2020
Unspecified	Urine	Piperacillin-Tazobactam	4	Enterobacter cloacae	S	High	2020
Unspecified	Urine	Cefepime	0.5	Proteus vulgaris	S	Low	2020
Unspecified	Urine	Ceftriaxone	0.5	Proteus vulgaris	S	Low	2020
Unspecified	Urine	Meropenem	0.125	Proteus vulgaris	S	Low	2020
Unspecified	Urine	Piperacillin-Tazobactam	4	Proteus vulgaris	S	Low	2020
Unspecified	Urine	Cefepime	0.5	Morganella morganii	S	Low	2020
Unspecified	Urine	Ceftriaxone	0.5	Morganella morganii	S	Low	2020
Unspecified	Urine	Meropenem	0.125	Morganella morganii	S	Low	2020
Unspecified	Urine	Piperacillin-Tazobactam	4	Morganella morganii	S	Low	2020
Unspecified	Urine	Cefepime	0.5	Morganella morganii	S	Low	2020
Unspecified	Urine	Ceftriaxone	0.5	Morganella morganii	S	Low	2020
Unspecified	Urine	Meropenem	0.125	Morganella morganii	S	Low	2020
Unspecified	Urine	Piperacillin-Tazobactam	4	Morganella morganii	S	Low	2020
Unspecified	Urine	Cefepime	0.5	Morganella morganii	S	Low	2020
Unspecified	Urine	Ceftriaxone	0.5	Morganella morganii	S	Low	2020
Unspecified	Urine	Meropenem	0.125	Morganella morganii	S	Low	2020
Unspecified	Urine	Piperacillin-Tazobactam	4	Morganella morganii	S	Low	2020
Unspecified	Urine	Cefepime	0.5	Enterobacter cloacae	S	High	2020
Unspecified	Urine	Ceftriaxone	0.5	Enterobacter cloacae	S	High	2020
Unspecified	Urine	Meropenem	8	Enterobacter cloacae	R	High	2020
Unspecified	Urine	Piperacillin-Tazobactam	4	Enterobacter cloacae	S	High	2020
Unspecified	Urine	Cefepime	0.5	Serratia marcescens	S	Low	2020
Unspecified	Urine	Ceftriaxone	1	Serratia marcescens	S	Low	2020
Unspecified	Urine	Meropenem	0.125	Serratia marcescens	S	Low	2020
Unspecified	Urine	Piperacillin-Tazobactam	4	Serratia marcescens	S	Low	2020
Unspecified	Urine	Cefepime	0.5	Serratia marcescens	S	Low	2020
Unspecified	Urine	Ceftriaxone	0.5	Serratia marcescens	S	Low	2020
Unspecified	Urine	Meropenem	0.125	Serratia marcescens	S	Low	2020
Unspecified	Urine	Piperacillin-Tazobactam	4	Serratia marcescens	S	Low	2020
Unspecified	Urine	Cefepime	2	Citrobacter freundii	S	High	2020
Unspecified	Urine	Ceftriaxone	32	Citrobacter freundii	R	High	2020
Unspecified	Urine	Meropenem	0.125	Citrobacter freundii	S	High	2020
Unspecified	Urine	Piperacillin-Tazobactam	8	Citrobacter freundii	S	High	2020
Unspecified	Urine	Cefepime	0.5	Klebsiella aerogenes	S	High	2020
Unspecified	Urine	Ceftriaxone	0.5	Klebsiella aerogenes	S	High	2020
Unspecified	Urine	Meropenem	0.125	Klebsiella aerogenes	S	High	2020
Unspecified	Urine	Piperacillin-Tazobactam	4	Klebsiella aerogenes	S	High	2020
Unspecified	Urine	Cefepime	0.5	Citrobacter freundii	S	High	2020
Unspecified	Urine	Ceftriaxone	0.5	Citrobacter freundii	S	High	2020
Unspecified	Urine	Meropenem	0.125	Citrobacter freundii	S	High	2020
Unspecified	Urine	Piperacillin-Tazobactam	4	Citrobacter freundii	S	High	2020
Unspecified	Urine	Cefepime	0.5	Morganella morganii	S	Low	2020
Unspecified	Urine	Ceftriaxone	0.5	Morganella morganii	S	Low	2020
Unspecified	Urine	Meropenem	0.125	Morganella morganii	S	Low	2020
Unspecified	Urine	Piperacillin-Tazobactam	4	Morganella morganii	S	Low	2020
Unspecified	Urine	Cefepime	0.5	Serratia marcescens	S	Low	2020
Unspecified	Urine	Ceftriaxone	0.5	Serratia marcescens	S	Low	2020
Unspecified	Urine	Meropenem	0.125	Serratia marcescens	S	Low	2020
Unspecified	Urine	Piperacillin-Tazobactam	4	Serratia marcescens	S	Low	2020
Unspecified	Urine	Cefepime	0.5	Citrobacter freundii	S	High	2020
Unspecified	Urine	Ceftriaxone	0.5	Citrobacter freundii	S	High	2020
Unspecified	Urine	Meropenem	0.125	Citrobacter freundii	S	High	2020
Unspecified	Urine	Piperacillin-Tazobactam	4	Citrobacter freundii	S	High	2020
Unspecified	Urine	Cefepime	0.5	Providencia rettgeri	S	Low	2020
Unspecified	Urine	Ceftriaxone	0.5	Providencia rettgeri	S	Low	2020
Unspecified	Urine	Meropenem	0.125	Providencia rettgeri	S	Low	2020
Unspecified	Urine	Piperacillin-Tazobactam	4	Providencia rettgeri	S	Low	2020
Unspecified	Urine	Cefepime	0.5	Citrobacter freundii	S	High	2020
Unspecified	Urine	Ceftriaxone	0.5	Citrobacter freundii	S	High	2020
Unspecified	Urine	Meropenem	0.125	Citrobacter freundii	S	High	2020
Unspecified	Urine	Piperacillin-Tazobactam	4	Citrobacter freundii	S	High	2020
Hemo Line	Blood	Cefepime	0.5	Enterobacter cloacae	S	High	2020
Hemo Line	Blood	Ceftriaxone	0.5	Enterobacter cloacae	S	High	2020
Hemo Line	Blood	Meropenem	0.125	Enterobacter cloacae	S	High	2020
Hemo Line	Blood	Piperacillin-Tazobactam	4	Enterobacter cloacae	S	High	2020
Unspecified	Urine	Cefepime	0.5	Morganella morganii	S	Low	2020
Unspecified	Urine	Ceftriaxone	0.5	Morganella morganii	S	Low	2020
Unspecified	Urine	Meropenem	0.125	Morganella morganii	S	Low	2020
Unspecified	Urine	Piperacillin-Tazobactam	4	Morganella morganii	S	Low	2020
Unspecified	Urine	Cefepime	0.5	Citrobacter freundii	S	High	2020
Unspecified	Urine	Ceftriaxone	0.5	Citrobacter freundii	S	High	2020
Unspecified	Urine	Meropenem	0.125	Citrobacter freundii	S	High	2020
Unspecified	Urine	Piperacillin-Tazobactam	4	Citrobacter freundii	S	High	2020
Unspecified	Urine	Cefepime	0.5	Klebsiella aerogenes	S	High	2020
Unspecified	Urine	Ceftriaxone	16	Klebsiella aerogenes	R	High	2020
Unspecified	Urine	Meropenem	0.25	Klebsiella aerogenes	S	High	2020
Unspecified	Urine	Piperacillin-Tazobactam	4	Klebsiella aerogenes	S	High	2020
Unspecified	Urine	Cefepime	0.5	Enterobacter cloacae	S	High	2020
Unspecified	Urine	Ceftriaxone	0.5	Enterobacter cloacae	S	High	2020
Unspecified	Urine	Meropenem	0.125	Enterobacter cloacae	S	High	2020
Unspecified	Urine	Piperacillin-Tazobactam	4	Enterobacter cloacae	S	High	2020
Unspecified	Urine	Cefepime	0.5	Morganella morganii	S	Low	2020
Unspecified	Urine	Ceftriaxone	64	Morganella morganii	R	Low	2020
Unspecified	Urine	Meropenem	32	Morganella morganii	R	Low	2020
Unspecified	Urine	Piperacillin-Tazobactam	4	Morganella morganii	S	Low	2020
Unspecified	Urine	Cefepime	0.5	Citrobacter freundii	S	High	2020
Unspecified	Urine	Ceftriaxone	0.5	Citrobacter freundii	S	High	2020
Unspecified	Urine	Meropenem	0.125	Citrobacter freundii	S	High	2020
Unspecified	Urine	Piperacillin-Tazobactam	4	Citrobacter freundii	S	High	2020
Unspecified	Urine	Cefepime	0.5	Klebsiella aerogenes	S	High	2020
Unspecified	Urine	Ceftriaxone	0.5	Klebsiella aerogenes	S	High	2020
Unspecified	Urine	Meropenem	0.125	Klebsiella aerogenes	S	High	2020
Unspecified	Urine	Piperacillin-Tazobactam	4	Klebsiella aerogenes	S	High	2020
Unspecified	Urine	Cefepime	2	Citrobacter freundii	S	High	2020
Unspecified	Urine	Ceftriaxone	32	Citrobacter freundii	R	High	2020
Unspecified	Urine	Meropenem	0.125	Citrobacter freundii	S	High	2020
Unspecified	Urine	Piperacillin-Tazobactam	32	Citrobacter freundii	R	High	2020
Unspecified	Urine	Cefepime	0.5	Klebsiella aerogenes	S	High	2020
Unspecified	Urine	Ceftriaxone	0.5	Klebsiella aerogenes	S	High	2020
Unspecified	Urine	Meropenem	0.25	Klebsiella aerogenes	S	High	2020
Unspecified	Urine	Piperacillin-Tazobactam	8	Klebsiella aerogenes	S	High	2020
Unspecified	Urine	Cefepime	0.5	Citrobacter freundii	S	High	2020
Unspecified	Urine	Ceftriaxone	0.5	Citrobacter freundii	S	High	2020
Unspecified	Urine	Meropenem	0.125	Citrobacter freundii	S	High	2020
Unspecified	Urine	Piperacillin-Tazobactam	4	Citrobacter freundii	S	High	2020
Unspecified	Urine	Cefepime	0.5	Enterobacter cloacae	S	High	2020
Unspecified	Urine	Ceftriaxone	0.5	Enterobacter cloacae	S	High	2020
Unspecified	Urine	Meropenem	0.125	Enterobacter cloacae	S	High	2020
Unspecified	Urine	Piperacillin-Tazobactam	4	Enterobacter cloacae	S	High	2020
Unspecified	Urine	Cefepime	0.5	Enterobacter cloacae	S	High	2020
Unspecified	Urine	Ceftriaxone	0.5	Enterobacter cloacae	S	High	2020
Unspecified	Urine	Meropenem	0.125	Enterobacter cloacae	S	High	2020
Unspecified	Urine	Piperacillin-Tazobactam	4	Enterobacter cloacae	S	High	2020
Unspecified	Urine	Cefepime	0.5	Klebsiella aerogenes	S	High	2020
Unspecified	Urine	Cefepime	0.5	Morganella morganii	S	Low	2020
Unspecified	Urine	Ceftriaxone	0.5	Klebsiella aerogenes	S	High	2020
Unspecified	Urine	Ceftriaxone	0.5	Morganella morganii	S	Low	2020
Unspecified	Urine	Meropenem	0.125	Klebsiella aerogenes	S	High	2020
Unspecified	Urine	Meropenem	0.25	Morganella morganii	S	Low	2020
Unspecified	Urine	Piperacillin-Tazobactam	4	Klebsiella aerogenes	S	High	2020
Unspecified	Urine	Piperacillin-Tazobactam	4	Morganella morganii	S	Low	2020
Unspecified	Urine	Cefepime	0.5	Morganella morganii	S	Low	2020
Unspecified	Urine	Cefepime	0.5	Morganella morganii	S	Low	2020
Unspecified	Urine	Ceftriaxone	0.5	Morganella morganii	S	Low	2020
Unspecified	Urine	Ceftriaxone	0.5	Morganella morganii	S	Low	2020
Unspecified	Urine	Meropenem	0.125	Morganella morganii	S	Low	2020
Unspecified	Urine	Meropenem	0.125	Morganella morganii	S	Low	2020
Unspecified	Urine	Piperacillin-Tazobactam	4	Morganella morganii	S	Low	2020
Unspecified	Urine	Piperacillin-Tazobactam	4	Morganella morganii	S	Low	2020
Unspecified	Urine	Cefepime	0.5	Morganella morganii	S	Low	2020
Unspecified	Urine	Cefepime	0.5	Morganella morganii	S	Low	2020
Unspecified	Urine	Ceftriaxone	2	Morganella morganii	I	Low	2020
Unspecified	Urine	Ceftriaxone	1	Morganella morganii	S	Low	2020
Unspecified	Urine	Meropenem	0.125	Morganella morganii	S	Low	2020
Unspecified	Urine	Meropenem	0.25	Morganella morganii	S	Low	2020
Unspecified	Urine	Piperacillin-Tazobactam	4	Morganella morganii	S	Low	2020
Unspecified	Urine	Piperacillin-Tazobactam	4	Morganella morganii	S	Low	2020
Unspecified	Urine	Cefepime	0.5	Klebsiella aerogenes	S	High	2020
Unspecified	Urine	Cefepime	0.5	Klebsiella aerogenes	S	High	2020
Unspecified	Urine	Ceftriaxone	0.5	Klebsiella aerogenes	S	High	2020
Unspecified	Urine	Ceftriaxone	0.5	Klebsiella aerogenes	S	High	2020
Unspecified	Urine	Meropenem	0.125	Klebsiella aerogenes	S	High	2020
Unspecified	Urine	Meropenem	2	Klebsiella aerogenes	I	High	2020
Unspecified	Urine	Piperacillin-Tazobactam	4	Klebsiella aerogenes	S	High	2020
Unspecified	Urine	Piperacillin-Tazobactam	4	Klebsiella aerogenes	S	High	2020
Unspecified	Urine	Cefepime	0.5	Citrobacter freundii	S	High	2020
Unspecified	Urine	Ceftriaxone	0.5	Citrobacter freundii	S	High	2020
Unspecified	Urine	Meropenem	0.125	Citrobacter freundii	S	High	2020
Unspecified	Urine	Piperacillin-Tazobactam	4	Citrobacter freundii	S	High	2020
Unspecified	Urine	Cefepime	0.5	Klebsiella aerogenes	S	High	2020
Unspecified	Urine	Ceftriaxone	0.5	Klebsiella aerogenes	S	High	2020
Unspecified	Urine	Meropenem	0.125	Klebsiella aerogenes	S	High	2020
Unspecified	Urine	Piperacillin-Tazobactam	4	Klebsiella aerogenes	S	High	2020
Unspecified	Urine	Cefepime	0.5	Citrobacter freundii	S	High	2020
Unspecified	Urine	Ceftriaxone	0.5	Citrobacter freundii	S	High	2020
Unspecified	Urine	Meropenem	0.125	Citrobacter freundii	S	High	2020
Unspecified	Urine	Piperacillin-Tazobactam	4	Citrobacter freundii	S	High	2020
Arm L	Blood	Cefepime	0.5	Serratia marcescens	S	Low	2020
Arm L	Blood	Ceftriaxone	0.5	Serratia marcescens	S	Low	2020
Arm L	Blood	Meropenem	0.125	Serratia marcescens	S	Low	2020
Arm L	Blood	Piperacillin-Tazobactam	4	Serratia marcescens	S	Low	2020
Unspecified	Urine	Cefepime	0.5	Morganella morganii	S	Low	2020
Unspecified	Urine	Ceftriaxone	0.5	Morganella morganii	S	Low	2020
Unspecified	Urine	Meropenem	0.125	Morganella morganii	S	Low	2020
Unspecified	Urine	Piperacillin-Tazobactam	4	Morganella morganii	S	Low	2020
Unspecified	Urine	Cefepime	0.5	Enterobacter cloacae	S	High	2020
Unspecified	Urine	Cefepime	0.5	Enterobacter cloacae	S	High	2020
Unspecified	Urine	Ceftriaxone	0.5	Enterobacter cloacae	S	High	2020
Unspecified	Urine	Ceftriaxone	0.5	Enterobacter cloacae	S	High	2020
Unspecified	Urine	Meropenem	0.125	Enterobacter cloacae	S	High	2020
Unspecified	Urine	Meropenem	0.125	Enterobacter cloacae	S	High	2020
Unspecified	Urine	Piperacillin-Tazobactam	4	Enterobacter cloacae	S	High	2020
Unspecified	Urine	Piperacillin-Tazobactam	4	Enterobacter cloacae	S	High	2020
Unspecified	Urine	Cefepime	0.5	Serratia marcescens	S	Low	2020
Unspecified	Urine	Ceftriaxone	0.5	Serratia marcescens	S	Low	2020
Unspecified	Urine	Meropenem	0.125	Serratia marcescens	S	Low	2020
Unspecified	Urine	Piperacillin-Tazobactam	4	Serratia marcescens	S	Low	2020
Unspecified	Urine	Cefepime	0.5	Citrobacter freundii	S	High	2020
Unspecified	Urine	Ceftriaxone	0.5	Citrobacter freundii	S	High	2020
Unspecified	Urine	Meropenem	0.125	Citrobacter freundii	S	High	2020
Unspecified	Urine	Piperacillin-Tazobactam	4	Citrobacter freundii	S	High	2020
Unspecified	Urine	Cefepime	0.5	Morganella morganii	S	Low	2020
Unspecified	Urine	Ceftriaxone	0.5	Morganella morganii	S	Low	2020
Unspecified	Urine	Meropenem	0.125	Morganella morganii	S	Low	2020
Unspecified	Urine	Piperacillin-Tazobactam	4	Morganella morganii	S	Low	2020
Unspecified	Urine	Cefepime	4	Enterobacter cloacae	SDD	High	2020
Unspecified	Urine	Ceftriaxone	64	Enterobacter cloacae	R	High	2020
Unspecified	Urine	Meropenem	0.125	Enterobacter cloacae	S	High	2020
Unspecified	Urine	Piperacillin-Tazobactam	128	Enterobacter cloacae	R	High	2020
Unspecified	Urine	Cefepime	0.5	Serratia marcescens	S	Low	2020
Unspecified	Urine	Ceftriaxone	0.5	Serratia marcescens	S	Low	2020
Unspecified	Urine	Meropenem	0.125	Serratia marcescens	S	Low	2020
Unspecified	Urine	Piperacillin-Tazobactam	4	Serratia marcescens	S	Low	2020
Unspecified	Urine	Cefepime	0.5	Klebsiella aerogenes	S	High	2020
Unspecified	Urine	Ceftriaxone	0.5	Klebsiella aerogenes	S	High	2020
Unspecified	Urine	Meropenem	0.125	Klebsiella aerogenes	S	High	2020
Unspecified	Urine	Piperacillin-Tazobactam	4	Klebsiella aerogenes	S	High	2020
Unspecified	Urine	Cefepime	0.5	Providencia rettgeri	S	Low	2020
Unspecified	Urine	Ceftriaxone	0.5	Providencia rettgeri	S	Low	2020
Unspecified	Urine	Meropenem	0.125	Providencia rettgeri	S	Low	2020
Unspecified	Urine	Piperacillin-Tazobactam	4	Providencia rettgeri	S	Low	2020
Unspecified	Urine	Cefepime	0.5	Morganella morganii	S	Low	2020
Unspecified	Urine	Ceftriaxone	0.5	Morganella morganii	S	Low	2020
Unspecified	Urine	Meropenem	0.125	Morganella morganii	S	Low	2020
Unspecified	Urine	Piperacillin-Tazobactam	4	Morganella morganii	S	Low	2020
Unspecified	Urine	Cefepime	0.5	Enterobacter cloacae	S	High	2020
Unspecified	Urine	Ceftriaxone	0.5	Enterobacter cloacae	S	High	2020
Unspecified	Urine	Meropenem	0.125	Enterobacter cloacae	S	High	2020
Unspecified	Urine	Piperacillin-Tazobactam	4	Enterobacter cloacae	S	High	2020
Unspecified	Urine	Cefepime	0.5	Klebsiella aerogenes	S	High	2020
Unspecified	Urine	Ceftriaxone	0.5	Klebsiella aerogenes	S	High	2020
Unspecified	Urine	Meropenem	0.125	Klebsiella aerogenes	S	High	2020
Unspecified	Urine	Piperacillin-Tazobactam	4	Klebsiella aerogenes	S	High	2020
Unspecified	Urine	Cefepime	0.5	Enterobacter cloacae	S	High	2020
Unspecified	Urine	Ceftriaxone	0.5	Enterobacter cloacae	S	High	2020
Unspecified	Urine	Meropenem	0.125	Enterobacter cloacae	S	High	2020
Unspecified	Urine	Piperacillin-Tazobactam	4	Enterobacter cloacae	S	High	2020
Unspecified	Urine	Cefepime	1	Klebsiella aerogenes	S	High	2020
Unspecified	Urine	Ceftriaxone	32	Klebsiella aerogenes	R	High	2020
Unspecified	Urine	Meropenem	0.125	Klebsiella aerogenes	S	High	2020
Unspecified	Urine	Piperacillin-Tazobactam	64	Klebsiella aerogenes	R	High	2020
Unspecified	Urine	Cefepime	0.5	Morganella morganii	S	Low	2020
Unspecified	Urine	Cefepime	0.5	Morganella morganii	S	Low	2020
Unspecified	Urine	Ceftriaxone	0.5	Morganella morganii	S	Low	2020
Unspecified	Urine	Ceftriaxone	0.5	Morganella morganii	S	Low	2020
Unspecified	Urine	Meropenem	0.125	Morganella morganii	S	Low	2020
Unspecified	Urine	Meropenem	0.125	Morganella morganii	S	Low	2020
Unspecified	Urine	Piperacillin-Tazobactam	4	Morganella morganii	S	Low	2020
Unspecified	Urine	Piperacillin-Tazobactam	4	Morganella morganii	S	Low	2020
Unspecified	Urine	Cefepime	0.5	Morganella morganii	S	Low	2020
Unspecified	Urine	Cefepime	0.5	Morganella morganii	S	Low	2020
Unspecified	Urine	Ceftriaxone	0.5	Morganella morganii	S	Low	2020
Unspecified	Urine	Ceftriaxone	0.5	Morganella morganii	S	Low	2020
Unspecified	Urine	Meropenem	0.125	Morganella morganii	S	Low	2020
Unspecified	Urine	Meropenem	0.125	Morganella morganii	S	Low	2020
Unspecified	Urine	Piperacillin-Tazobactam	4	Morganella morganii	S	Low	2020
Unspecified	Urine	Piperacillin-Tazobactam	4	Morganella morganii	S	Low	2020
Unspecified	Urine	Cefepime	0.5	Citrobacter freundii	S	High	2020
Unspecified	Urine	Ceftriaxone	0.5	Citrobacter freundii	S	High	2020
Unspecified	Urine	Meropenem	0.125	Citrobacter freundii	S	High	2020
Unspecified	Urine	Piperacillin-Tazobactam	4	Citrobacter freundii	S	High	2020
Unspecified	Urine	Cefepime	0.5	Klebsiella aerogenes	S	High	2020
Unspecified	Urine	Ceftriaxone	0.5	Klebsiella aerogenes	S	High	2020
Unspecified	Urine	Meropenem	0.125	Klebsiella aerogenes	S	High	2020
Unspecified	Urine	Piperacillin-Tazobactam	4	Klebsiella aerogenes	S	High	2020
Unspecified	Urine	Cefepime	0.5	Enterobacter cloacae	S	High	2020
Unspecified	Urine	Ceftriaxone	0.5	Enterobacter cloacae	S	High	2020
Unspecified	Urine	Meropenem	0.125	Enterobacter cloacae	S	High	2020
Unspecified	Urine	Piperacillin-Tazobactam	4	Enterobacter cloacae	S	High	2020
Unspecified	Urine	Cefepime	8	Enterobacter cloacae	SDD	High	2020
Unspecified	Urine	Ceftriaxone	64	Enterobacter cloacae	R	High	2020
Unspecified	Urine	Meropenem	0.125	Enterobacter cloacae	S	High	2020
Unspecified	Urine	Piperacillin-Tazobactam	4	Enterobacter cloacae	S	High	2020
Unspecified	Urine	Cefepime	0.5	Citrobacter freundii	S	High	2020
Unspecified	Urine	Ceftriaxone	0.5	Citrobacter freundii	S	High	2020
Unspecified	Urine	Meropenem	0.125	Citrobacter freundii	S	High	2020
Unspecified	Urine	Piperacillin-Tazobactam	8	Citrobacter freundii	S	High	2020
Unspecified	Urine	Cefepime	4	Providencia rettgeri	SDD	Low	2020
Unspecified	Urine	Cefepime	0.5	Providencia rettgeri	S	Low	2020
Unspecified	Urine	Ceftriaxone	1	Providencia rettgeri	S	Low	2020
Unspecified	Urine	Ceftriaxone	0.5	Providencia rettgeri	S	Low	2020
Unspecified	Urine	Meropenem	0.5	Providencia rettgeri	S	Low	2020
Unspecified	Urine	Meropenem	0.125	Providencia rettgeri	S	Low	2020
Unspecified	Urine	Piperacillin-Tazobactam	4	Providencia rettgeri	S	Low	2020
Unspecified	Urine	Piperacillin-Tazobactam	4	Providencia rettgeri	S	Low	2020
Unspecified	Urine	Cefepime	4	Enterobacter cloacae	SDD	High	2020
Unspecified	Urine	Ceftriaxone	64	Enterobacter cloacae	R	High	2020
Unspecified	Urine	Meropenem	0.125	Enterobacter cloacae	S	High	2020
Unspecified	Urine	Piperacillin-Tazobactam	128	Enterobacter cloacae	R	High	2020
Unspecified	Urine	Cefepime	0.5	Citrobacter freundii	S	High	2020
Unspecified	Urine	Ceftriaxone	0.5	Citrobacter freundii	S	High	2020
Unspecified	Urine	Meropenem	0.125	Citrobacter freundii	S	High	2020
Unspecified	Urine	Piperacillin-Tazobactam	4	Citrobacter freundii	S	High	2020
Freetext	Others	Cefepime	8	Enterobacter cloacae	SDD	High	2020
Freetext	Others	Ceftriaxone	64	Enterobacter cloacae	R	High	2020
Freetext	Others	Meropenem	32	Enterobacter cloacae	R	High	2020
Freetext	Others	Piperacillin-Tazobactam	128	Enterobacter cloacae	R	High	2020
Unspecified	Urine	Cefepime	0.5	Enterobacter cloacae	S	High	2020
Unspecified	Urine	Ceftriaxone	0.5	Enterobacter cloacae	S	High	2020
Unspecified	Urine	Meropenem	0.125	Enterobacter cloacae	S	High	2020
Unspecified	Urine	Piperacillin-Tazobactam	4	Enterobacter cloacae	S	High	2020
Unspecified	Urine	Cefepime	0.5	Enterobacter cloacae	S	High	2020
Unspecified	Urine	Ceftriaxone	0.5	Enterobacter cloacae	S	High	2020
Unspecified	Urine	Meropenem	0.125	Enterobacter cloacae	S	High	2020
Unspecified	Urine	Piperacillin-Tazobactam	4	Enterobacter cloacae	S	High	2020
Unspecified	Urine	Cefepime	4	Citrobacter freundii	SDD	High	2020
Unspecified	Urine	Ceftriaxone	64	Citrobacter freundii	R	High	2020
Unspecified	Urine	Meropenem	0.125	Citrobacter freundii	S	High	2020
Unspecified	Urine	Piperacillin-Tazobactam	128	Citrobacter freundii	R	High	2020
Unspecified	Urine	Cefepime	0.5	Klebsiella aerogenes	S	High	2020
Unspecified	Urine	Ceftriaxone	0.5	Klebsiella aerogenes	S	High	2020
Unspecified	Urine	Meropenem	0.125	Klebsiella aerogenes	S	High	2020
Unspecified	Urine	Piperacillin-Tazobactam	4	Klebsiella aerogenes	S	High	2020
Unspecified	Urine	Cefepime	0.5	Serratia marcescens	S	Low	2020
Unspecified	Urine	Ceftriaxone	0.5	Serratia marcescens	S	Low	2020
Unspecified	Urine	Meropenem	0.125	Serratia marcescens	S	Low	2020
Unspecified	Urine	Piperacillin-Tazobactam	4	Serratia marcescens	S	Low	2020
Unspecified	Urine	Cefepime	0.5	Klebsiella aerogenes	S	High	2020
Unspecified	Urine	Ceftriaxone	0.5	Klebsiella aerogenes	S	High	2020
Unspecified	Urine	Meropenem	0.125	Klebsiella aerogenes	S	High	2020
Unspecified	Urine	Piperacillin-Tazobactam	4	Klebsiella aerogenes	S	High	2020
Hand R	Blood	Cefepime	0.5	Serratia marcescens	S	Low	2020
Hand R	Blood	Ceftriaxone	0.5	Serratia marcescens	S	Low	2020
Hand R	Blood	Meropenem	0.125	Serratia marcescens	S	Low	2020
Hand R	Blood	Piperacillin-Tazobactam	4	Serratia marcescens	S	Low	2020
Unspecified	Urine	Cefepime	0.5	Citrobacter freundii	S	High	2020
Unspecified	Urine	Ceftriaxone	0.5	Citrobacter freundii	S	High	2020
Unspecified	Urine	Meropenem	0.125	Citrobacter freundii	S	High	2020
Unspecified	Urine	Piperacillin-Tazobactam	4	Citrobacter freundii	S	High	2020
Unspecified	Urine	Cefepime	32	Enterobacter cloacae	R	High	2020
Unspecified	Urine	Ceftriaxone	64	Enterobacter cloacae	R	High	2020
Unspecified	Urine	Meropenem	0.5	Enterobacter cloacae	S	High	2020
Unspecified	Urine	Piperacillin-Tazobactam	128	Enterobacter cloacae	R	High	2020
Unspecified	Urine	Cefepime	0.5	Enterobacter cloacae	S	High	2020
Unspecified	Urine	Ceftriaxone	0.5	Enterobacter cloacae	S	High	2020
Unspecified	Urine	Meropenem	0.125	Enterobacter cloacae	S	High	2020
Unspecified	Urine	Piperacillin-Tazobactam	4	Enterobacter cloacae	S	High	2020
Unspecified	Urine	Cefepime	0.5	Serratia marcescens	S	Low	2020
Unspecified	Urine	Ceftriaxone	0.5	Serratia marcescens	S	Low	2020
Unspecified	Urine	Meropenem	0.125	Serratia marcescens	S	Low	2020
Unspecified	Urine	Piperacillin-Tazobactam	4	Serratia marcescens	S	Low	2020
Unspecified	Urine	Cefepime	0.5	Citrobacter freundii	S	High	2020
Unspecified	Urine	Ceftriaxone	0.5	Citrobacter freundii	S	High	2020
Unspecified	Urine	Meropenem	0.125	Citrobacter freundii	S	High	2020
Unspecified	Urine	Piperacillin-Tazobactam	4	Citrobacter freundii	S	High	2020
Unspecified	Urine	Cefepime	0.5	Enterobacter cloacae	S	High	2020
Unspecified	Urine	Ceftriaxone	64	Enterobacter cloacae	R	High	2020
Unspecified	Urine	Meropenem	0.25	Enterobacter cloacae	S	High	2020
Unspecified	Urine	Piperacillin-Tazobactam	32	Enterobacter cloacae	R	High	2020
Freetext	Urine	Cefepime	0.5	Morganella morganii	S	Low	2020
Freetext	Urine	Ceftriaxone	0.5	Morganella morganii	S	Low	2020
Freetext	Urine	Meropenem	0.125	Morganella morganii	S	Low	2020
Freetext	Urine	Piperacillin-Tazobactam	4	Morganella morganii	S	Low	2020
Unspecified	Urine	Cefepime	0.5	Enterobacter cloacae	S	High	2020
Unspecified	Urine	Ceftriaxone	0.5	Enterobacter cloacae	S	High	2020
Unspecified	Urine	Meropenem	0.125	Enterobacter cloacae	S	High	2020
Unspecified	Urine	Piperacillin-Tazobactam	4	Enterobacter cloacae	S	High	2020
Unspecified	Urine	Cefepime	0.5	Serratia marcescens	S	Low	2020
Unspecified	Urine	Ceftriaxone	0.5	Serratia marcescens	S	Low	2020
Unspecified	Urine	Meropenem	0.125	Serratia marcescens	S	Low	2020
Unspecified	Urine	Piperacillin-Tazobactam	4	Serratia marcescens	S	Low	2020
Unspecified	Urine	Cefepime	1	Enterobacter cloacae	S	High	2020
Unspecified	Urine	Ceftriaxone	64	Enterobacter cloacae	R	High	2020
Unspecified	Urine	Meropenem	0.125	Enterobacter cloacae	S	High	2020
Unspecified	Urine	Piperacillin-Tazobactam	16	Enterobacter cloacae	SDD	High	2020
Unspecified	Urine	Cefepime	0.5	Klebsiella aerogenes	S	High	2020
Unspecified	Urine	Ceftriaxone	0.5	Klebsiella aerogenes	S	High	2020
Unspecified	Urine	Meropenem	0.125	Klebsiella aerogenes	S	High	2020
Unspecified	Urine	Piperacillin-Tazobactam	4	Klebsiella aerogenes	S	High	2020
Arm R	Blood	Cefepime	0.5	Klebsiella aerogenes	S	High	2020
Arm R	Blood	Ceftriaxone	0.5	Klebsiella aerogenes	S	High	2020
Arm R	Blood	Meropenem	0.125	Klebsiella aerogenes	S	High	2020
Arm R	Blood	Piperacillin-Tazobactam	4	Klebsiella aerogenes	S	High	2020
Unspecified	Urine	Cefepime	0.5	Enterobacter cloacae	S	High	2020
Unspecified	Urine	Ceftriaxone	0.5	Enterobacter cloacae	S	High	2020
Unspecified	Urine	Meropenem	0.125	Enterobacter cloacae	S	High	2020
Unspecified	Urine	Piperacillin-Tazobactam	4	Enterobacter cloacae	S	High	2020
Arm R	Blood	Cefepime	0.5	Proteus vulgaris	S	Low	2020
Arm R	Blood	Ceftriaxone	0.5	Proteus vulgaris	S	Low	2020
Arm R	Blood	Meropenem	0.125	Proteus vulgaris	S	Low	2020
Arm R	Blood	Piperacillin-Tazobactam	4	Proteus vulgaris	S	Low	2020
Unspecified	Urine	Cefepime	0.5	Citrobacter freundii	S	High	2020
Unspecified	Urine	Cefepime	0.5	Providencia rettgeri	S	Low	2020
Unspecified	Urine	Ceftriaxone	0.5	Citrobacter freundii	S	High	2020
Unspecified	Urine	Ceftriaxone	0.5	Providencia rettgeri	S	Low	2020
Unspecified	Urine	Meropenem	0.125	Citrobacter freundii	S	High	2020
Unspecified	Urine	Meropenem	0.125	Providencia rettgeri	S	Low	2020
Unspecified	Urine	Piperacillin-Tazobactam	4	Citrobacter freundii	S	High	2020
Unspecified	Urine	Piperacillin-Tazobactam	4	Providencia rettgeri	S	Low	2020
Wrist R	Blood	Cefepime	0.5	Enterobacter cloacae	S	High	2020
Wrist R	Blood	Ceftriaxone	0.5	Enterobacter cloacae	S	High	2020
Wrist R	Blood	Meropenem	0.125	Enterobacter cloacae	S	High	2020
Wrist R	Blood	Piperacillin-Tazobactam	4	Enterobacter cloacae	S	High	2020
Unspecified	Urine	Cefepime	0.5	Serratia marcescens	S	Low	2020
Unspecified	Urine	Ceftriaxone	0.5	Serratia marcescens	S	Low	2020
Unspecified	Urine	Meropenem	0.125	Serratia marcescens	S	Low	2020
Unspecified	Urine	Piperacillin-Tazobactam	4	Serratia marcescens	S	Low	2020
Unspecified	Urine	Cefepime	0.5	Hafnia alvei	S	Low	2020
Unspecified	Urine	Ceftriaxone	0.5	Hafnia alvei	S	Low	2020
Unspecified	Urine	Meropenem	0.125	Hafnia alvei	S	Low	2020
Unspecified	Urine	Piperacillin-Tazobactam	8	Hafnia alvei	S	Low	2020
Unspecified	Urine	Cefepime	0.5	Klebsiella aerogenes	S	High	2020
Unspecified	Urine	Ceftriaxone	0.5	Klebsiella aerogenes	S	High	2020
Unspecified	Urine	Meropenem	0.125	Klebsiella aerogenes	S	High	2020
Unspecified	Urine	Piperacillin-Tazobactam	4	Klebsiella aerogenes	S	High	2020
Unspecified	Urine	Cefepime	1	Enterobacter cloacae	S	High	2020
Unspecified	Urine	Cefepime	2	Enterobacter cloacae	S	High	2020
Unspecified	Urine	Ceftriaxone	64	Enterobacter cloacae	R	High	2020
Unspecified	Urine	Ceftriaxone	64	Enterobacter cloacae	R	High	2020
Unspecified	Urine	Meropenem	0.125	Enterobacter cloacae	S	High	2020
Unspecified	Urine	Meropenem	0.5	Enterobacter cloacae	S	High	2020
Unspecified	Urine	Piperacillin-Tazobactam	32	Enterobacter cloacae	R	High	2020
Unspecified	Urine	Piperacillin-Tazobactam	32	Enterobacter cloacae	R	High	2020
Unspecified	Urine	Cefepime	0.5	Proteus vulgaris	S	Low	2020
Unspecified	Urine	Ceftriaxone	2	Proteus vulgaris	I	Low	2020
Unspecified	Urine	Meropenem	0.125	Proteus vulgaris	S	Low	2020
Unspecified	Urine	Piperacillin-Tazobactam	4	Proteus vulgaris	S	Low	2020
Unspecified	Urine	Cefepime	0.5	Proteus vulgaris	S	Low	2020
Unspecified	Urine	Ceftriaxone	8	Proteus vulgaris	R	Low	2020
Unspecified	Urine	Meropenem	0.125	Proteus vulgaris	S	Low	2020
Unspecified	Urine	Piperacillin-Tazobactam	4	Proteus vulgaris	S	Low	2020
Unspecified	Urine	Cefepime	0.5	Enterobacter cloacae	S	High	2020
Unspecified	Urine	Ceftriaxone	0.5	Enterobacter cloacae	S	High	2020
Unspecified	Urine	Meropenem	0.125	Enterobacter cloacae	S	High	2020
Unspecified	Urine	Piperacillin-Tazobactam	4	Enterobacter cloacae	S	High	2020
Unspecified	Urine	Cefepime	0.5	Morganella morganii	S	Low	2020
Unspecified	Urine	Ceftriaxone	0.5	Morganella morganii	S	Low	2020
Unspecified	Urine	Meropenem	0.125	Morganella morganii	S	Low	2020
Unspecified	Urine	Piperacillin-Tazobactam	4	Morganella morganii	S	Low	2020
Unspecified	Urine	Cefepime	1	Enterobacter cloacae	S	High	2020
Unspecified	Urine	Ceftriaxone	64	Enterobacter cloacae	R	High	2020
Unspecified	Urine	Meropenem	0.125	Enterobacter cloacae	S	High	2020
Unspecified	Urine	Piperacillin-Tazobactam	32	Enterobacter cloacae	R	High	2020
Unspecified	Urine	Cefepime	0.5	Citrobacter freundii	S	High	2020
Unspecified	Urine	Cefepime	0.5	Klebsiella aerogenes	S	High	2020
Unspecified	Urine	Ceftriaxone	32	Citrobacter freundii	R	High	2020
Unspecified	Urine	Ceftriaxone	0.5	Klebsiella aerogenes	S	High	2020
Unspecified	Urine	Meropenem	0.125	Citrobacter freundii	S	High	2020
Unspecified	Urine	Meropenem	0.125	Klebsiella aerogenes	S	High	2020
Unspecified	Urine	Piperacillin-Tazobactam	16	Citrobacter freundii	SDD	High	2020
Unspecified	Urine	Piperacillin-Tazobactam	4	Klebsiella aerogenes	S	High	2020
Unspecified	Urine	Cefepime	0.5	Enterobacter cloacae	S	High	2020
Unspecified	Urine	Ceftriaxone	0.5	Enterobacter cloacae	S	High	2020
Unspecified	Urine	Meropenem	0.125	Enterobacter cloacae	S	High	2020
Unspecified	Urine	Piperacillin-Tazobactam	4	Enterobacter cloacae	S	High	2020
Unspecified	Urine	Cefepime	0.5	Citrobacter freundii	S	High	2020
Unspecified	Urine	Ceftriaxone	0.5	Citrobacter freundii	S	High	2020
Unspecified	Urine	Meropenem	0.125	Citrobacter freundii	S	High	2020
Unspecified	Urine	Piperacillin-Tazobactam	4	Citrobacter freundii	S	High	2020
Unspecified	Urine	Cefepime	0.5	Citrobacter freundii	S	High	2020
Unspecified	Urine	Ceftriaxone	0.5	Citrobacter freundii	S	High	2020
Unspecified	Urine	Meropenem	0.125	Citrobacter freundii	S	High	2020
Unspecified	Urine	Piperacillin-Tazobactam	4	Citrobacter freundii	S	High	2020
Unspecified	Urine	Cefepime	0.5	Morganella morganii	S	Low	2020
Unspecified	Urine	Cefepime	0.5	Morganella morganii	S	Low	2020
Unspecified	Urine	Ceftriaxone	16	Morganella morganii	R	Low	2020
Unspecified	Urine	Ceftriaxone	0.5	Morganella morganii	S	Low	2020
Unspecified	Urine	Meropenem	0.125	Morganella morganii	S	Low	2020
Unspecified	Urine	Meropenem	0.125	Morganella morganii	S	Low	2020
Unspecified	Urine	Piperacillin-Tazobactam	32	Morganella morganii	R	Low	2020
Unspecified	Urine	Piperacillin-Tazobactam	4	Morganella morganii	S	Low	2020
Unspecified	Urine	Cefepime	0.5	Morganella morganii	S	Low	2020
Unspecified	Urine	Ceftriaxone	0.5	Morganella morganii	S	Low	2020
Unspecified	Urine	Meropenem	0.125	Morganella morganii	S	Low	2020
Unspecified	Urine	Piperacillin-Tazobactam	4	Morganella morganii	S	Low	2020
Unspecified	Urine	Cefepime	0.5	Klebsiella aerogenes	S	High	2020
Unspecified	Urine	Ceftriaxone	0.5	Klebsiella aerogenes	S	High	2020
Unspecified	Urine	Meropenem	0.125	Klebsiella aerogenes	S	High	2020
Unspecified	Urine	Piperacillin-Tazobactam	4	Klebsiella aerogenes	S	High	2020
Unspecified	Urine	Cefepime	0.5	Klebsiella aerogenes	S	High	2020
Unspecified	Urine	Ceftriaxone	0.5	Klebsiella aerogenes	S	High	2020
Unspecified	Urine	Meropenem	0.125	Klebsiella aerogenes	S	High	2020
Unspecified	Urine	Piperacillin-Tazobactam	4	Klebsiella aerogenes	S	High	2020
Arm L	Blood	Cefepime	0.5	Serratia marcescens	S	Low	2020
Arm L	Blood	Ceftriaxone	0.5	Serratia marcescens	S	Low	2020
Arm L	Blood	Meropenem	0.125	Serratia marcescens	S	Low	2020
Arm L	Blood	Piperacillin-Tazobactam	4	Serratia marcescens	S	Low	2020
Arm R	Blood	Cefepime	0.5	Enterobacter cloacae	S	High	2020
Arm R	Blood	Ceftriaxone	0.5	Enterobacter cloacae	S	High	2020
Arm R	Blood	Meropenem	0.125	Enterobacter cloacae	S	High	2020
Arm R	Blood	Piperacillin-Tazobactam	4	Enterobacter cloacae	S	High	2020
Unspecified	Urine	Cefepime	0.5	Klebsiella aerogenes	S	High	2020
Unspecified	Urine	Ceftriaxone	0.5	Klebsiella aerogenes	S	High	2020
Unspecified	Urine	Meropenem	0.125	Klebsiella aerogenes	S	High	2020
Unspecified	Urine	Piperacillin-Tazobactam	4	Klebsiella aerogenes	S	High	2020
Unspecified	Urine	Cefepime	0.5	Morganella morganii	S	Low	2020
Unspecified	Urine	Cefepime	0.5	Morganella morganii	S	Low	2020
Unspecified	Urine	Ceftriaxone	0.5	Morganella morganii	S	Low	2020
Unspecified	Urine	Ceftriaxone	0.5	Morganella morganii	S	Low	2020
Unspecified	Urine	Meropenem	0.125	Morganella morganii	S	Low	2020
Unspecified	Urine	Meropenem	0.125	Morganella morganii	S	Low	2020
Unspecified	Urine	Piperacillin-Tazobactam	4	Morganella morganii	S	Low	2020
Unspecified	Urine	Piperacillin-Tazobactam	4	Morganella morganii	S	Low	2020
Unspecified	Urine	Cefepime	0.5	Citrobacter freundii	S	High	2020
Unspecified	Urine	Ceftriaxone	0.5	Citrobacter freundii	S	High	2020
Unspecified	Urine	Meropenem	0.125	Citrobacter freundii	S	High	2020
Unspecified	Urine	Piperacillin-Tazobactam	4	Citrobacter freundii	S	High	2020
Unspecified	Urine	Cefepime	1	Klebsiella aerogenes	S	High	2020
Unspecified	Urine	Ceftriaxone	32	Klebsiella aerogenes	R	High	2020
Unspecified	Urine	Meropenem	8	Klebsiella aerogenes	R	High	2020
Unspecified	Urine	Piperacillin-Tazobactam	8	Klebsiella aerogenes	S	High	2020
Unspecified	Urine	Cefepime	0.5	Citrobacter freundii	S	High	2020
Unspecified	Urine	Ceftriaxone	0.5	Citrobacter freundii	S	High	2020
Unspecified	Urine	Meropenem	0.125	Citrobacter freundii	S	High	2020
Unspecified	Urine	Piperacillin-Tazobactam	4	Citrobacter freundii	S	High	2020
Unspecified	Urine	Cefepime	0.5	Citrobacter freundii	S	High	2020
Unspecified	Urine	Ceftriaxone	0.5	Citrobacter freundii	S	High	2020
Unspecified	Urine	Meropenem	0.125	Citrobacter freundii	S	High	2020
Unspecified	Urine	Piperacillin-Tazobactam	4	Citrobacter freundii	S	High	2020
Unspecified	Urine	Cefepime	0.5	Serratia marcescens	S	Low	2020
Unspecified	Urine	Ceftriaxone	0.5	Serratia marcescens	S	Low	2020
Unspecified	Urine	Meropenem	0.125	Serratia marcescens	S	Low	2020
Unspecified	Urine	Piperacillin-Tazobactam	4	Serratia marcescens	S	Low	2020
Unspecified	Urine	Cefepime	0.5	Enterobacter cloacae	S	High	2020
Unspecified	Urine	Ceftriaxone	64	Enterobacter cloacae	R	High	2020
Unspecified	Urine	Meropenem	0.125	Enterobacter cloacae	S	High	2020
Unspecified	Urine	Piperacillin-Tazobactam	64	Enterobacter cloacae	R	High	2020
Unspecified	Urine	Cefepime	0.5	Proteus vulgaris	S	Low	2020
Unspecified	Urine	Ceftriaxone	32	Proteus vulgaris	R	Low	2020
Unspecified	Urine	Meropenem	0.125	Proteus vulgaris	S	Low	2020
Unspecified	Urine	Piperacillin-Tazobactam	4	Proteus vulgaris	S	Low	2020
Unspecified	Urine	Cefepime	0.5	Klebsiella aerogenes	S	High	2020
Unspecified	Urine	Ceftriaxone	32	Klebsiella aerogenes	R	High	2020
Unspecified	Urine	Meropenem	0.125	Klebsiella aerogenes	S	High	2020
Unspecified	Urine	Piperacillin-Tazobactam	64	Klebsiella aerogenes	R	High	2020
Unspecified	Urine	Cefepime	0.5	Citrobacter freundii	S	High	2020
Unspecified	Urine	Ceftriaxone	0.5	Citrobacter freundii	S	High	2020
Unspecified	Urine	Meropenem	0.125	Citrobacter freundii	S	High	2020
Unspecified	Urine	Piperacillin-Tazobactam	4	Citrobacter freundii	S	High	2020
Unspecified	Urine	Cefepime	0.5	Enterobacter cloacae	S	High	2020
Unspecified	Urine	Ceftriaxone	0.5	Enterobacter cloacae	S	High	2020
Unspecified	Urine	Meropenem	0.125	Enterobacter cloacae	S	High	2020
Unspecified	Urine	Piperacillin-Tazobactam	4	Enterobacter cloacae	S	High	2020
Unspecified	Urine	Cefepime	2	Enterobacter cloacae	S	High	2020
Unspecified	Urine	Ceftriaxone	64	Enterobacter cloacae	R	High	2020
Unspecified	Urine	Meropenem	0.125	Enterobacter cloacae	S	High	2020
Unspecified	Urine	Piperacillin-Tazobactam	128	Enterobacter cloacae	R	High	2020
Unspecified	Urine	Cefepime	8	Enterobacter cloacae	SDD	High	2020
Unspecified	Urine	Ceftriaxone	64	Enterobacter cloacae	R	High	2020
Unspecified	Urine	Meropenem	0.125	Enterobacter cloacae	S	High	2020
Unspecified	Urine	Piperacillin-Tazobactam	128	Enterobacter cloacae	R	High	2020
Unspecified	Urine	Cefepime	0.5	Proteus vulgaris	S	Low	2020
Unspecified	Urine	Ceftriaxone	0.5	Proteus vulgaris	S	Low	2020
Unspecified	Urine	Meropenem	0.125	Proteus vulgaris	S	Low	2020
Unspecified	Urine	Piperacillin-Tazobactam	4	Proteus vulgaris	S	Low	2020
Unspecified	Urine	Cefepime	0.5	Citrobacter freundii	S	High	2020
Unspecified	Urine	Ceftriaxone	64	Citrobacter freundii	R	High	2020
Unspecified	Urine	Meropenem	0.125	Citrobacter freundii	S	High	2020
Unspecified	Urine	Piperacillin-Tazobactam	4	Citrobacter freundii	S	High	2020
Unspecified	Urine	Cefepime	0.5	Citrobacter freundii	S	High	2020
Unspecified	Urine	Ceftriaxone	4	Citrobacter freundii	I	High	2020
Unspecified	Urine	Meropenem	0.125	Citrobacter freundii	S	High	2020
Unspecified	Urine	Piperacillin-Tazobactam	4	Citrobacter freundii	S	High	2020
Unspecified	Urine	Cefepime	1	Citrobacter freundii	S	High	2020
Unspecified	Urine	Ceftriaxone	64	Citrobacter freundii	R	High	2020
Unspecified	Urine	Meropenem	0.125	Citrobacter freundii	S	High	2020
Unspecified	Urine	Piperacillin-Tazobactam	4	Citrobacter freundii	S	High	2020
Unspecified	Urine	Cefepime	0.5	Citrobacter freundii	S	High	2020
Unspecified	Urine	Ceftriaxone	64	Citrobacter freundii	R	High	2020
Unspecified	Urine	Meropenem	0.125	Citrobacter freundii	S	High	2020
Unspecified	Urine	Piperacillin-Tazobactam	16	Citrobacter freundii	SDD	High	2020
Unspecified	Urine	Cefepime	0.5	Citrobacter freundii	S	High	2020
Unspecified	Urine	Ceftriaxone	0.5	Citrobacter freundii	S	High	2020
Unspecified	Urine	Meropenem	0.125	Citrobacter freundii	S	High	2020
Unspecified	Urine	Piperacillin-Tazobactam	4	Citrobacter freundii	S	High	2020
Unspecified	Urine	Cefepime	0.5	Serratia marcescens	S	Low	2020
Unspecified	Urine	Ceftriaxone	0.5	Serratia marcescens	S	Low	2020
Unspecified	Urine	Meropenem	0.125	Serratia marcescens	S	Low	2020
Unspecified	Urine	Piperacillin-Tazobactam	4	Serratia marcescens	S	Low	2020
Unspecified	Urine	Cefepime	0.5	Morganella morganii	S	Low	2020
Unspecified	Urine	Ceftriaxone	0.5	Morganella morganii	S	Low	2020
Unspecified	Urine	Meropenem	0.125	Morganella morganii	S	Low	2020
Unspecified	Urine	Piperacillin-Tazobactam	4	Morganella morganii	S	Low	2020
Unspecified	Urine	Cefepime	0.5	Citrobacter freundii	S	High	2020
Unspecified	Urine	Ceftriaxone	0.5	Citrobacter freundii	S	High	2020
Unspecified	Urine	Meropenem	0.125	Citrobacter freundii	S	High	2020
Unspecified	Urine	Piperacillin-Tazobactam	4	Citrobacter freundii	S	High	2020
Unspecified	Urine	Cefepime	0.5	Serratia marcescens	S	Low	2020
Unspecified	Urine	Ceftriaxone	0.5	Serratia marcescens	S	Low	2020
Unspecified	Urine	Meropenem	0.125	Serratia marcescens	S	Low	2020
Unspecified	Urine	Piperacillin-Tazobactam	4	Serratia marcescens	S	Low	2020
Unspecified	Urine	Cefepime	0.5	Citrobacter freundii	S	High	2020
Unspecified	Urine	Ceftriaxone	0.5	Citrobacter freundii	S	High	2020
Unspecified	Urine	Meropenem	0.125	Citrobacter freundii	S	High	2020
Unspecified	Urine	Piperacillin-Tazobactam	4	Citrobacter freundii	S	High	2020
Unspecified	Urine	Cefepime	0.5	Providencia rettgeri	S	Low	2020
Unspecified	Urine	Ceftriaxone	0.5	Providencia rettgeri	S	Low	2020
Unspecified	Urine	Meropenem	0.125	Providencia rettgeri	S	Low	2020
Unspecified	Urine	Piperacillin-Tazobactam	4	Providencia rettgeri	S	Low	2020
Unspecified	Urine	Cefepime	0.5	Morganella morganii	S	Low	2020
Unspecified	Urine	Ceftriaxone	0.5	Morganella morganii	S	Low	2020
Unspecified	Urine	Meropenem	0.125	Morganella morganii	S	Low	2020
Unspecified	Urine	Piperacillin-Tazobactam	4	Morganella morganii	S	Low	2020
Unspecified	Urine	Cefepime	0.5	Morganella morganii	S	Low	2020
Unspecified	Urine	Ceftriaxone	0.5	Morganella morganii	S	Low	2020
Unspecified	Urine	Meropenem	0.125	Morganella morganii	S	Low	2020
Unspecified	Urine	Piperacillin-Tazobactam	4	Morganella morganii	S	Low	2020
Unspecified	Urine	Cefepime	0.5	Morganella morganii	S	Low	2020
Unspecified	Urine	Cefepime	0.5	Providencia rettgeri	S	Low	2020
Unspecified	Urine	Ceftriaxone	2	Morganella morganii	I	Low	2020
Unspecified	Urine	Ceftriaxone	0.5	Providencia rettgeri	S	Low	2020
Unspecified	Urine	Meropenem	0.125	Morganella morganii	S	Low	2020
Unspecified	Urine	Meropenem	0.125	Providencia rettgeri	S	Low	2020
Unspecified	Urine	Piperacillin-Tazobactam	4	Morganella morganii	S	Low	2020
Unspecified	Urine	Piperacillin-Tazobactam	4	Providencia rettgeri	S	Low	2020
Unspecified	Urine	Cefepime	0.5	Serratia marcescens	S	Low	2020
Unspecified	Urine	Ceftriaxone	0.5	Serratia marcescens	S	Low	2020
Unspecified	Urine	Meropenem	0.125	Serratia marcescens	S	Low	2020
Unspecified	Urine	Piperacillin-Tazobactam	4	Serratia marcescens	S	Low	2020
Unspecified	Urine	Cefepime	0.5	Morganella morganii	S	Low	2020
Unspecified	Urine	Ceftriaxone	0.5	Morganella morganii	S	Low	2020
Unspecified	Urine	Meropenem	0.125	Morganella morganii	S	Low	2020
Unspecified	Urine	Piperacillin-Tazobactam	4	Morganella morganii	S	Low	2020
Unspecified	Urine	Cefepime	0.5	Enterobacter cloacae	S	High	2020
Unspecified	Urine	Ceftriaxone	32	Enterobacter cloacae	R	High	2020
Unspecified	Urine	Meropenem	0.125	Enterobacter cloacae	S	High	2020
Unspecified	Urine	Piperacillin-Tazobactam	8	Enterobacter cloacae	S	High	2020
Unspecified	Urine	Cefepime	0.5	Morganella morganii	S	Low	2020
Unspecified	Urine	Ceftriaxone	0.5	Morganella morganii	S	Low	2020
Unspecified	Urine	Meropenem	0.125	Morganella morganii	S	Low	2020
Unspecified	Urine	Piperacillin-Tazobactam	4	Morganella morganii	S	Low	2020
Antecub R	Blood	Cefepime	0.5	Morganella morganii	S	Low	2020
Antecub R	Blood	Ceftriaxone	0.5	Morganella morganii	S	Low	2020
Antecub R	Blood	Meropenem	0.125	Morganella morganii	S	Low	2020
Antecub R	Blood	Piperacillin-Tazobactam	4	Morganella morganii	S	Low	2020
Unspecified	Urine	Cefepime	0.5	Morganella morganii	S	Low	2020
Unspecified	Urine	Ceftriaxone	0.5	Morganella morganii	S	Low	2020
Unspecified	Urine	Meropenem	0.125	Morganella morganii	S	Low	2020
Unspecified	Urine	Piperacillin-Tazobactam	4	Morganella morganii	S	Low	2020
Unspecified	Urine	Cefepime	0.5	Citrobacter freundii	S	High	2020
Unspecified	Urine	Ceftriaxone	0.5	Citrobacter freundii	S	High	2020
Unspecified	Urine	Meropenem	0.125	Citrobacter freundii	S	High	2020
Unspecified	Urine	Piperacillin-Tazobactam	4	Citrobacter freundii	S	High	2020
Unspecified	Urine	Cefepime	0.5	Morganella morganii	S	Low	2020
Unspecified	Urine	Ceftriaxone	0.5	Morganella morganii	S	Low	2020
Unspecified	Urine	Meropenem	0.125	Morganella morganii	S	Low	2020
Unspecified	Urine	Piperacillin-Tazobactam	4	Morganella morganii	S	Low	2020
Unspecified	Urine	Cefepime	0.5	Enterobacter cloacae	S	High	2020
Unspecified	Urine	Ceftriaxone	0.5	Enterobacter cloacae	S	High	2020
Unspecified	Urine	Meropenem	0.125	Enterobacter cloacae	S	High	2020
Unspecified	Urine	Piperacillin-Tazobactam	4	Enterobacter cloacae	S	High	2020
Unspecified	Urine	Cefepime	0.5	Providencia rettgeri	S	Low	2020
Unspecified	Urine	Ceftriaxone	0.5	Providencia rettgeri	S	Low	2020
Unspecified	Urine	Meropenem	0.125	Providencia rettgeri	S	Low	2020
Unspecified	Urine	Piperacillin-Tazobactam	4	Providencia rettgeri	S	Low	2020
Unspecified	Urine	Cefepime	0.5	Serratia marcescens	S	Low	2020
Unspecified	Urine	Ceftriaxone	0.5	Serratia marcescens	S	Low	2020
Unspecified	Urine	Meropenem	0.125	Serratia marcescens	S	Low	2020
Unspecified	Urine	Piperacillin-Tazobactam	4	Serratia marcescens	S	Low	2020
Unspecified	Urine	Cefepime	0.5	Citrobacter freundii	S	High	2020
Unspecified	Urine	Ceftriaxone	0.5	Citrobacter freundii	S	High	2020
Unspecified	Urine	Meropenem	0.125	Citrobacter freundii	S	High	2020
Unspecified	Urine	Piperacillin-Tazobactam	4	Citrobacter freundii	S	High	2020
Unspecified	Urine	Cefepime	0.5	Morganella morganii	S	Low	2020
Unspecified	Urine	Ceftriaxone	0.5	Morganella morganii	S	Low	2020
Unspecified	Urine	Meropenem	0.25	Morganella morganii	S	Low	2020
Unspecified	Urine	Piperacillin-Tazobactam	4	Morganella morganii	S	Low	2020
Unspecified	Urine	Cefepime	0.5	Klebsiella aerogenes	S	High	2020
Unspecified	Urine	Ceftriaxone	0.5	Klebsiella aerogenes	S	High	2020
Unspecified	Urine	Meropenem	0.125	Klebsiella aerogenes	S	High	2020
Unspecified	Urine	Piperacillin-Tazobactam	4	Klebsiella aerogenes	S	High	2020
Unspecified	Urine	Cefepime	0.5	Citrobacter freundii	S	High	2020
Unspecified	Urine	Ceftriaxone	0.5	Citrobacter freundii	S	High	2020
Unspecified	Urine	Meropenem	0.125	Citrobacter freundii	S	High	2020
Unspecified	Urine	Piperacillin-Tazobactam	4	Citrobacter freundii	S	High	2020
Unspecified	Urine	Cefepime	2	Citrobacter freundii	S	High	2020
Unspecified	Urine	Ceftriaxone	64	Citrobacter freundii	R	High	2020
Unspecified	Urine	Meropenem	0.125	Citrobacter freundii	S	High	2020
Unspecified	Urine	Piperacillin-Tazobactam	32	Citrobacter freundii	R	High	2020
Unspecified	Urine	Cefepime	0.5	Enterobacter cloacae	S	High	2020
Unspecified	Urine	Ceftriaxone	0.5	Enterobacter cloacae	S	High	2020
Unspecified	Urine	Meropenem	0.125	Enterobacter cloacae	S	High	2020
Unspecified	Urine	Piperacillin-Tazobactam	4	Enterobacter cloacae	S	High	2020
Unspecified	Urine	Cefepime	0.5	Citrobacter freundii	S	High	2020
Unspecified	Urine	Ceftriaxone	0.5	Citrobacter freundii	S	High	2020
Unspecified	Urine	Meropenem	0.125	Citrobacter freundii	S	High	2020
Unspecified	Urine	Piperacillin-Tazobactam	4	Citrobacter freundii	S	High	2020
Unspecified	Urine	Cefepime	0.5	Klebsiella aerogenes	S	High	2020
Unspecified	Urine	Ceftriaxone	64	Klebsiella aerogenes	R	High	2020
Unspecified	Urine	Meropenem	0.125	Klebsiella aerogenes	S	High	2020
Unspecified	Urine	Piperacillin-Tazobactam	64	Klebsiella aerogenes	R	High	2020
Unspecified	Urine	Cefepime	0.5	Klebsiella aerogenes	S	High	2020
Unspecified	Urine	Ceftriaxone	0.5	Klebsiella aerogenes	S	High	2020
Unspecified	Urine	Meropenem	0.125	Klebsiella aerogenes	S	High	2020
Unspecified	Urine	Piperacillin-Tazobactam	4	Klebsiella aerogenes	S	High	2020
Unspecified	Urine	Cefepime	0.5	Enterobacter cloacae	S	High	2020
Unspecified	Urine	Ceftriaxone	32	Enterobacter cloacae	R	High	2020
Unspecified	Urine	Meropenem	0.5	Enterobacter cloacae	S	High	2020
Unspecified	Urine	Piperacillin-Tazobactam	8	Enterobacter cloacae	S	High	2020
Unspecified	Urine	Cefepime	0.5	Providencia rettgeri	S	Low	2020
Unspecified	Urine	Ceftriaxone	0.5	Providencia rettgeri	S	Low	2020
Unspecified	Urine	Meropenem	0.125	Providencia rettgeri	S	Low	2020
Unspecified	Urine	Piperacillin-Tazobactam	4	Providencia rettgeri	S	Low	2020
Unspecified	Urine	Cefepime	0.5	Morganella morganii	S	Low	2020
Unspecified	Urine	Ceftriaxone	0.5	Morganella morganii	S	Low	2020
Unspecified	Urine	Meropenem	0.125	Morganella morganii	S	Low	2020
Unspecified	Urine	Piperacillin-Tazobactam	4	Morganella morganii	S	Low	2020
Unspecified	Urine	Cefepime	0.5	Hafnia alvei	S	Low	2020
Unspecified	Urine	Ceftriaxone	8	Hafnia alvei	R	Low	2020
Unspecified	Urine	Meropenem	0.125	Hafnia alvei	S	Low	2020
Unspecified	Urine	Piperacillin-Tazobactam	32	Hafnia alvei	R	Low	2020
Unspecified	Urine	Cefepime	0.5	Morganella morganii	S	Low	2020
Unspecified	Urine	Ceftriaxone	0.5	Morganella morganii	S	Low	2020
Unspecified	Urine	Meropenem	0.125	Morganella morganii	S	Low	2020
Unspecified	Urine	Piperacillin-Tazobactam	4	Morganella morganii	S	Low	2020
Arm L	Blood	Cefepime	0.5	Morganella morganii	S	Low	2020
Arm L	Blood	Ceftriaxone	0.5	Morganella morganii	S	Low	2020
Arm L	Blood	Meropenem	0.125	Morganella morganii	S	Low	2020
Arm L	Blood	Piperacillin-Tazobactam	4	Morganella morganii	S	Low	2020
Unspecified	Urine	Cefepime	0.5	Morganella morganii	S	Low	2020
Unspecified	Urine	Ceftriaxone	0.5	Morganella morganii	S	Low	2020
Unspecified	Urine	Meropenem	0.125	Morganella morganii	S	Low	2020
Unspecified	Urine	Piperacillin-Tazobactam	4	Morganella morganii	S	Low	2020
Unspecified	Urine	Cefepime	0.5	Enterobacter cloacae	S	High	2020
Unspecified	Urine	Ceftriaxone	0.5	Enterobacter cloacae	S	High	2020
Unspecified	Urine	Meropenem	0.125	Enterobacter cloacae	S	High	2020
Unspecified	Urine	Piperacillin-Tazobactam	4	Enterobacter cloacae	S	High	2020
Unspecified	Urine	Cefepime	0.5	Morganella morganii	S	Low	2020
Unspecified	Urine	Ceftriaxone	0.5	Morganella morganii	S	Low	2020
Unspecified	Urine	Meropenem	0.125	Morganella morganii	S	Low	2020
Unspecified	Urine	Piperacillin-Tazobactam	4	Morganella morganii	S	Low	2020
Unspecified	Urine	Cefepime	0.5	Enterobacter cloacae	S	High	2020
Unspecified	Urine	Ceftriaxone	1	Enterobacter cloacae	S	High	2020
Unspecified	Urine	Meropenem	0.125	Enterobacter cloacae	S	High	2020
Unspecified	Urine	Piperacillin-Tazobactam	4	Enterobacter cloacae	S	High	2020
Unspecified	Urine	Cefepime	4	Enterobacter cloacae	SDD	High	2020
Unspecified	Urine	Ceftriaxone	64	Enterobacter cloacae	R	High	2020
Unspecified	Urine	Meropenem	0.25	Enterobacter cloacae	S	High	2020
Unspecified	Urine	Piperacillin-Tazobactam	128	Enterobacter cloacae	R	High	2020
Bladder OR	Others	Cefepime	0.5	Citrobacter freundii	S	High	2020
Bladder OR	Others	Ceftriaxone	0.5	Citrobacter freundii	S	High	2020
Bladder OR	Others	Meropenem	0.125	Citrobacter freundii	S	High	2020
Bladder OR	Others	Piperacillin-Tazobactam	4	Citrobacter freundii	S	High	2020
Unspecified	Urine	Cefepime	0.5	Hafnia alvei	S	Low	2020
Unspecified	Urine	Ceftriaxone	1	Hafnia alvei	S	Low	2020
Unspecified	Urine	Meropenem	0.125	Hafnia alvei	S	Low	2020
Unspecified	Urine	Piperacillin-Tazobactam	4	Hafnia alvei	S	Low	2020
Unspecified	Urine	Cefepime	0.5	Enterobacter cloacae	S	High	2020
Unspecified	Urine	Cefepime	0.5	Enterobacter cloacae	S	High	2020
Unspecified	Urine	Ceftriaxone	8	Enterobacter cloacae	R	High	2020
Unspecified	Urine	Ceftriaxone	16	Enterobacter cloacae	R	High	2020
Unspecified	Urine	Meropenem	0.125	Enterobacter cloacae	S	High	2020
Unspecified	Urine	Meropenem	0.125	Enterobacter cloacae	S	High	2020
Unspecified	Urine	Piperacillin-Tazobactam	4	Enterobacter cloacae	S	High	2020
Unspecified	Urine	Piperacillin-Tazobactam	16	Enterobacter cloacae	SDD	High	2020
Unspecified	Urine	Cefepime	0.5	Enterobacter cloacae	S	High	2020
Unspecified	Urine	Ceftriaxone	0.5	Enterobacter cloacae	S	High	2020
Unspecified	Urine	Meropenem	0.125	Enterobacter cloacae	S	High	2020
Unspecified	Urine	Piperacillin-Tazobactam	4	Enterobacter cloacae	S	High	2020
Unspecified	Urine	Cefepime	2	Citrobacter freundii	S	High	2020
Unspecified	Urine	Ceftriaxone	64	Citrobacter freundii	R	High	2020
Unspecified	Urine	Meropenem	0.125	Citrobacter freundii	S	High	2020
Unspecified	Urine	Piperacillin-Tazobactam	128	Citrobacter freundii	R	High	2020
Unspecified	Urine	Cefepime	0.5	Klebsiella aerogenes	S	High	2020
Unspecified	Urine	Ceftriaxone	0.5	Klebsiella aerogenes	S	High	2020
Unspecified	Urine	Meropenem	0.125	Klebsiella aerogenes	S	High	2020
Unspecified	Urine	Piperacillin-Tazobactam	4	Klebsiella aerogenes	S	High	2020
Unspecified	Urine	Cefepime	0.5	Proteus vulgaris	S	Low	2020
Unspecified	Urine	Ceftriaxone	0.5	Proteus vulgaris	S	Low	2020
Unspecified	Urine	Meropenem	0.125	Proteus vulgaris	S	Low	2020
Unspecified	Urine	Piperacillin-Tazobactam	4	Proteus vulgaris	S	Low	2020
Unspecified	Urine	Cefepime	0.5	Enterobacter cloacae	S	High	2020
Unspecified	Urine	Cefepime	0.5	Enterobacter cloacae	S	High	2020
Unspecified	Urine	Ceftriaxone	0.5	Enterobacter cloacae	S	High	2020
Unspecified	Urine	Ceftriaxone	0.5	Enterobacter cloacae	S	High	2020
Unspecified	Urine	Meropenem	0.125	Enterobacter cloacae	S	High	2020
Unspecified	Urine	Meropenem	0.125	Enterobacter cloacae	S	High	2020
Unspecified	Urine	Piperacillin-Tazobactam	4	Enterobacter cloacae	S	High	2020
Unspecified	Urine	Piperacillin-Tazobactam	4	Enterobacter cloacae	S	High	2020
Arm L	Blood	Cefepime	0.5	Klebsiella aerogenes	S	High	2020
Arm L	Blood	Ceftriaxone	0.5	Klebsiella aerogenes	S	High	2020
Arm L	Blood	Meropenem	0.125	Klebsiella aerogenes	S	High	2020
Arm L	Blood	Piperacillin-Tazobactam	4	Klebsiella aerogenes	S	High	2020
Unspecified	Urine	Cefepime	0.5	Klebsiella aerogenes	S	High	2020
Unspecified	Urine	Ceftriaxone	0.5	Klebsiella aerogenes	S	High	2020
Unspecified	Urine	Meropenem	0.125	Klebsiella aerogenes	S	High	2020
Unspecified	Urine	Piperacillin-Tazobactam	4	Klebsiella aerogenes	S	High	2020
Unspecified	Urine	Cefepime	0.5	Enterobacter cloacae	S	High	2020
Unspecified	Urine	Cefepime	0.5	Enterobacter cloacae	S	High	2020
Unspecified	Urine	Ceftriaxone	0.5	Enterobacter cloacae	S	High	2020
Unspecified	Urine	Ceftriaxone	0.5	Enterobacter cloacae	S	High	2020
Unspecified	Urine	Meropenem	0.125	Enterobacter cloacae	S	High	2020
Unspecified	Urine	Meropenem	0.125	Enterobacter cloacae	S	High	2020
Unspecified	Urine	Piperacillin-Tazobactam	4	Enterobacter cloacae	S	High	2020
Unspecified	Urine	Piperacillin-Tazobactam	4	Enterobacter cloacae	S	High	2020
Unspecified	Urine	Cefepime	0.5	Enterobacter cloacae	S	High	2020
Unspecified	Urine	Ceftriaxone	0.5	Enterobacter cloacae	S	High	2020
Unspecified	Urine	Meropenem	0.125	Enterobacter cloacae	S	High	2020
Unspecified	Urine	Piperacillin-Tazobactam	4	Enterobacter cloacae	S	High	2020
Unspecified	Urine	Cefepime	1	Enterobacter cloacae	S	High	2020
Unspecified	Urine	Ceftriaxone	64	Enterobacter cloacae	R	High	2020
Unspecified	Urine	Meropenem	0.125	Enterobacter cloacae	S	High	2020
Unspecified	Urine	Piperacillin-Tazobactam	64	Enterobacter cloacae	R	High	2020
Unspecified	Urine	Cefepime	0.5	Providencia rettgeri	S	Low	2020
Unspecified	Urine	Ceftriaxone	0.5	Providencia rettgeri	S	Low	2020
Unspecified	Urine	Meropenem	0.125	Providencia rettgeri	S	Low	2020
Unspecified	Urine	Piperacillin-Tazobactam	4	Providencia rettgeri	S	Low	2020
Unspecified	Urine	Cefepime	0.5	Klebsiella aerogenes	S	High	2020
Unspecified	Urine	Ceftriaxone	0.5	Klebsiella aerogenes	S	High	2020
Unspecified	Urine	Meropenem	0.125	Klebsiella aerogenes	S	High	2020
Unspecified	Urine	Piperacillin-Tazobactam	4	Klebsiella aerogenes	S	High	2020
Unspecified	Urine	Cefepime	0.5	Citrobacter freundii	S	High	2020
Unspecified	Urine	Ceftriaxone	0.5	Citrobacter freundii	S	High	2020
Unspecified	Urine	Meropenem	0.125	Citrobacter freundii	S	High	2020
Unspecified	Urine	Piperacillin-Tazobactam	4	Citrobacter freundii	S	High	2020
Unspecified	Urine	Cefepime	0.5	Enterobacter cloacae	S	High	2020
Unspecified	Urine	Cefepime	0.5	Enterobacter cloacae	S	High	2020
Unspecified	Urine	Ceftriaxone	0.5	Enterobacter cloacae	S	High	2020
Unspecified	Urine	Ceftriaxone	0.5	Enterobacter cloacae	S	High	2020
Unspecified	Urine	Meropenem	0.125	Enterobacter cloacae	S	High	2020
Unspecified	Urine	Meropenem	0.125	Enterobacter cloacae	S	High	2020
Unspecified	Urine	Piperacillin-Tazobactam	4	Enterobacter cloacae	S	High	2020
Unspecified	Urine	Piperacillin-Tazobactam	4	Enterobacter cloacae	S	High	2020
Unspecified	Urine	Cefepime	0.5	Citrobacter freundii	S	High	2020
Unspecified	Urine	Ceftriaxone	0.5	Citrobacter freundii	S	High	2020
Unspecified	Urine	Meropenem	0.125	Citrobacter freundii	S	High	2020
Unspecified	Urine	Piperacillin-Tazobactam	4	Citrobacter freundii	S	High	2020
Unspecified	Urine	Cefepime	32	Enterobacter cloacae	R	High	2020
Unspecified	Urine	Ceftriaxone	64	Enterobacter cloacae	R	High	2020
Unspecified	Urine	Meropenem	0.125	Enterobacter cloacae	S	High	2020
Unspecified	Urine	Piperacillin-Tazobactam	128	Enterobacter cloacae	R	High	2020
Unspecified	Urine	Cefepime	0.5	Enterobacter cloacae	S	High	2020
Unspecified	Urine	Ceftriaxone	0.5	Enterobacter cloacae	S	High	2020
Unspecified	Urine	Meropenem	0.125	Enterobacter cloacae	S	High	2020
Unspecified	Urine	Piperacillin-Tazobactam	4	Enterobacter cloacae	S	High	2020
Unspecified	Urine	Cefepime	1	Klebsiella aerogenes	S	High	2020
Unspecified	Urine	Ceftriaxone	16	Klebsiella aerogenes	R	High	2020
Unspecified	Urine	Meropenem	0.125	Klebsiella aerogenes	S	High	2020
Unspecified	Urine	Piperacillin-Tazobactam	16	Klebsiella aerogenes	SDD	High	2020
Unspecified	Urine	Cefepime	0.5	Klebsiella aerogenes	S	High	2020
Unspecified	Urine	Cefepime	0.5	Klebsiella aerogenes	S	High	2020
Unspecified	Urine	Ceftriaxone	0.5	Klebsiella aerogenes	S	High	2020
Unspecified	Urine	Ceftriaxone	0.5	Klebsiella aerogenes	S	High	2020
Unspecified	Urine	Meropenem	0.125	Klebsiella aerogenes	S	High	2020
Unspecified	Urine	Meropenem	0.125	Klebsiella aerogenes	S	High	2020
Unspecified	Urine	Piperacillin-Tazobactam	4	Klebsiella aerogenes	S	High	2020
Unspecified	Urine	Piperacillin-Tazobactam	4	Klebsiella aerogenes	S	High	2020
Unspecified	Urine	Cefepime	0.5	Enterobacter cloacae	S	High	2020
Unspecified	Urine	Cefepime	0.5	Enterobacter cloacae	S	High	2020
Unspecified	Urine	Ceftriaxone	0.5	Enterobacter cloacae	S	High	2020
Unspecified	Urine	Ceftriaxone	0.5	Enterobacter cloacae	S	High	2020
Unspecified	Urine	Meropenem	0.125	Enterobacter cloacae	S	High	2020
Unspecified	Urine	Meropenem	0.125	Enterobacter cloacae	S	High	2020
Unspecified	Urine	Piperacillin-Tazobactam	4	Enterobacter cloacae	S	High	2020
Unspecified	Urine	Piperacillin-Tazobactam	4	Enterobacter cloacae	S	High	2020
Unspecified	Urine	Cefepime	0.5	Enterobacter cloacae	S	High	2020
Unspecified	Urine	Ceftriaxone	0.5	Enterobacter cloacae	S	High	2020
Unspecified	Urine	Meropenem	0.125	Enterobacter cloacae	S	High	2020
Unspecified	Urine	Piperacillin-Tazobactam	4	Enterobacter cloacae	S	High	2020
Arm R	Blood	Cefepime	0.5	Citrobacter freundii	S	High	2020
Arm R	Blood	Ceftriaxone	32	Citrobacter freundii	R	High	2020
Arm R	Blood	Meropenem	0.125	Citrobacter freundii	S	High	2020
Arm R	Blood	Piperacillin-Tazobactam	8	Citrobacter freundii	S	High	2020
Unspecified	Urine	Cefepime	0.5	Providencia rettgeri	S	Low	2020
Unspecified	Urine	Ceftriaxone	0.5	Providencia rettgeri	S	Low	2020
Unspecified	Urine	Meropenem	0.125	Providencia rettgeri	S	Low	2020
Unspecified	Urine	Piperacillin-Tazobactam	8	Providencia rettgeri	S	Low	2020
Unspecified	Urine	Cefepime	0.5	Enterobacter cloacae	S	High	2020
Unspecified	Urine	Cefepime	0.5	Enterobacter cloacae	S	High	2020
Unspecified	Urine	Ceftriaxone	0.5	Enterobacter cloacae	S	High	2020
Unspecified	Urine	Ceftriaxone	0.5	Enterobacter cloacae	S	High	2020
Unspecified	Urine	Meropenem	0.125	Enterobacter cloacae	S	High	2020
Unspecified	Urine	Meropenem	0.125	Enterobacter cloacae	S	High	2020
Unspecified	Urine	Piperacillin-Tazobactam	4	Enterobacter cloacae	S	High	2020
Unspecified	Urine	Piperacillin-Tazobactam	4	Enterobacter cloacae	S	High	2020
Unspecified	Urine	Cefepime	0.5	Klebsiella aerogenes	S	High	2020
Unspecified	Urine	Cefepime	0.5	Serratia marcescens	S	Low	2020
Unspecified	Urine	Ceftriaxone	0.5	Klebsiella aerogenes	S	High	2020
Unspecified	Urine	Ceftriaxone	0.5	Serratia marcescens	S	Low	2020
Unspecified	Urine	Meropenem	0.125	Klebsiella aerogenes	S	High	2020
Unspecified	Urine	Meropenem	0.125	Serratia marcescens	S	Low	2020
Unspecified	Urine	Piperacillin-Tazobactam	4	Klebsiella aerogenes	S	High	2020
Unspecified	Urine	Piperacillin-Tazobactam	4	Serratia marcescens	S	Low	2020
Unspecified	Urine	Cefepime	1	Enterobacter cloacae	S	High	2020
Unspecified	Urine	Ceftriaxone	64	Enterobacter cloacae	R	High	2020
Unspecified	Urine	Meropenem	0.25	Enterobacter cloacae	S	High	2020
Unspecified	Urine	Piperacillin-Tazobactam	64	Enterobacter cloacae	R	High	2020
Unspecified	Urine	Cefepime	0.5	Morganella morganii	S	Low	2020
Unspecified	Urine	Ceftriaxone	0.5	Morganella morganii	S	Low	2020
Unspecified	Urine	Meropenem	0.125	Morganella morganii	S	Low	2020
Unspecified	Urine	Piperacillin-Tazobactam	4	Morganella morganii	S	Low	2020
Unspecified	Urine	Cefepime	0.5	Citrobacter freundii	S	High	2020
Unspecified	Urine	Ceftriaxone	0.5	Citrobacter freundii	S	High	2020
Unspecified	Urine	Meropenem	0.125	Citrobacter freundii	S	High	2020
Unspecified	Urine	Piperacillin-Tazobactam	4	Citrobacter freundii	S	High	2020
Unspecified	Urine	Cefepime	0.5	Citrobacter freundii	S	High	2020
Unspecified	Urine	Ceftriaxone	0.5	Citrobacter freundii	S	High	2020
Unspecified	Urine	Meropenem	0.125	Citrobacter freundii	S	High	2020
Unspecified	Urine	Piperacillin-Tazobactam	4	Citrobacter freundii	S	High	2020
Unspecified	Urine	Cefepime	4	Enterobacter cloacae	SDD	High	2020
Unspecified	Urine	Ceftriaxone	64	Enterobacter cloacae	R	High	2020
Unspecified	Urine	Meropenem	0.125	Enterobacter cloacae	S	High	2020
Unspecified	Urine	Piperacillin-Tazobactam	128	Enterobacter cloacae	R	High	2020
Unspecified	Urine	Cefepime	0.5	Morganella morganii	S	Low	2020
Unspecified	Urine	Cefepime	0.5	Providencia rettgeri	S	Low	2020
Unspecified	Urine	Ceftriaxone	0.5	Morganella morganii	S	Low	2020
Unspecified	Urine	Ceftriaxone	0.5	Providencia rettgeri	S	Low	2020
Unspecified	Urine	Meropenem	0.125	Morganella morganii	S	Low	2020
Unspecified	Urine	Meropenem	0.125	Providencia rettgeri	S	Low	2020
Unspecified	Urine	Piperacillin-Tazobactam	4	Morganella morganii	S	Low	2020
Unspecified	Urine	Piperacillin-Tazobactam	4	Providencia rettgeri	S	Low	2020
Unspecified	Urine	Cefepime	0.5	Citrobacter freundii	S	High	2020
Unspecified	Urine	Ceftriaxone	0.5	Citrobacter freundii	S	High	2020
Unspecified	Urine	Meropenem	0.125	Citrobacter freundii	S	High	2020
Unspecified	Urine	Piperacillin-Tazobactam	4	Citrobacter freundii	S	High	2020
Unspecified	Urine	Cefepime	0.5	Citrobacter freundii	S	High	2020
Unspecified	Urine	Ceftriaxone	0.5	Citrobacter freundii	S	High	2020
Unspecified	Urine	Meropenem	0.125	Citrobacter freundii	S	High	2020
Unspecified	Urine	Piperacillin-Tazobactam	4	Citrobacter freundii	S	High	2020
Unspecified	Urine	Cefepime	0.5	Serratia marcescens	S	Low	2020
Unspecified	Urine	Ceftriaxone	0.5	Serratia marcescens	S	Low	2020
Unspecified	Urine	Meropenem	0.125	Serratia marcescens	S	Low	2020
Unspecified	Urine	Piperacillin-Tazobactam	4	Serratia marcescens	S	Low	2020
Unspecified	Urine	Cefepime	0.5	Citrobacter freundii	S	High	2020
Unspecified	Urine	Ceftriaxone	0.5	Citrobacter freundii	S	High	2020
Unspecified	Urine	Meropenem	0.125	Citrobacter freundii	S	High	2020
Unspecified	Urine	Piperacillin-Tazobactam	4	Citrobacter freundii	S	High	2020
Unspecified	Urine	Cefepime	0.5	Enterobacter cloacae	S	High	2020
Unspecified	Urine	Ceftriaxone	0.5	Enterobacter cloacae	S	High	2020
Unspecified	Urine	Meropenem	0.125	Enterobacter cloacae	S	High	2020
Unspecified	Urine	Piperacillin-Tazobactam	4	Enterobacter cloacae	S	High	2020
Unspecified	Urine	Cefepime	0.5	Enterobacter cloacae	S	High	2020
Unspecified	Urine	Ceftriaxone	4	Enterobacter cloacae	I	High	2020
Unspecified	Urine	Meropenem	0.125	Enterobacter cloacae	S	High	2020
Unspecified	Urine	Piperacillin-Tazobactam	4	Enterobacter cloacae	S	High	2020
Unspecified	Urine	Cefepime	0.5	Enterobacter cloacae	S	High	2020
Unspecified	Urine	Ceftriaxone	0.5	Enterobacter cloacae	S	High	2020
Unspecified	Urine	Meropenem	0.125	Enterobacter cloacae	S	High	2020
Unspecified	Urine	Piperacillin-Tazobactam	4	Enterobacter cloacae	S	High	2020
Unspecified	Urine	Cefepime	0.5	Citrobacter freundii	S	High	2020
Unspecified	Urine	Ceftriaxone	0.5	Citrobacter freundii	S	High	2020
Unspecified	Urine	Meropenem	0.125	Citrobacter freundii	S	High	2020
Unspecified	Urine	Piperacillin-Tazobactam	8	Citrobacter freundii	S	High	2020
Unspecified	Urine	Cefepime	0.5	Serratia marcescens	S	Low	2020
Unspecified	Urine	Ceftriaxone	0.5	Serratia marcescens	S	Low	2020
Unspecified	Urine	Meropenem	0.125	Serratia marcescens	S	Low	2020
Unspecified	Urine	Piperacillin-Tazobactam	4	Serratia marcescens	S	Low	2020
Unspecified	Urine	Cefepime	0.5	Enterobacter cloacae	S	High	2020
Unspecified	Urine	Ceftriaxone	0.5	Enterobacter cloacae	S	High	2020
Unspecified	Urine	Meropenem	0.125	Enterobacter cloacae	S	High	2020
Unspecified	Urine	Piperacillin-Tazobactam	4	Enterobacter cloacae	S	High	2020
Unspecified	Urine	Cefepime	0.5	Morganella morganii	S	Low	2020
Unspecified	Urine	Ceftriaxone	0.5	Morganella morganii	S	Low	2020
Unspecified	Urine	Meropenem	0.125	Morganella morganii	S	Low	2020
Unspecified	Urine	Piperacillin-Tazobactam	4	Morganella morganii	S	Low	2020
Unspecified	Urine	Cefepime	0.5	Enterobacter cloacae	S	High	2020
Unspecified	Urine	Ceftriaxone	0.5	Enterobacter cloacae	S	High	2020
Unspecified	Urine	Meropenem	0.125	Enterobacter cloacae	S	High	2020
Unspecified	Urine	Piperacillin-Tazobactam	4	Enterobacter cloacae	S	High	2020
Unspecified	Urine	Cefepime	0.5	Morganella morganii	S	Low	2020
Unspecified	Urine	Ceftriaxone	0.5	Morganella morganii	S	Low	2020
Unspecified	Urine	Meropenem	0.25	Morganella morganii	S	Low	2020
Unspecified	Urine	Piperacillin-Tazobactam	4	Morganella morganii	S	Low	2020
Unspecified	Urine	Cefepime	0.5	Proteus vulgaris	S	Low	2020
Unspecified	Urine	Ceftriaxone	0.5	Proteus vulgaris	S	Low	2020
Unspecified	Urine	Meropenem	0.125	Proteus vulgaris	S	Low	2020
Unspecified	Urine	Piperacillin-Tazobactam	4	Proteus vulgaris	S	Low	2020
Hand L	Blood	Cefepime	0.5	Serratia marcescens	S	Low	2020
Hand L	Blood	Ceftriaxone	0.5	Serratia marcescens	S	Low	2020
Hand L	Blood	Meropenem	0.125	Serratia marcescens	S	Low	2020
Hand L	Blood	Piperacillin-Tazobactam	4	Serratia marcescens	S	Low	2020
Unspecified	Urine	Cefepime	1	Citrobacter freundii	S	High	2020
Unspecified	Urine	Ceftriaxone	64	Citrobacter freundii	R	High	2020
Unspecified	Urine	Meropenem	0.125	Citrobacter freundii	S	High	2020
Unspecified	Urine	Piperacillin-Tazobactam	128	Citrobacter freundii	R	High	2020
Unspecified	Urine	Cefepime	0.5	Citrobacter freundii	S	High	2020
Unspecified	Urine	Ceftriaxone	0.5	Citrobacter freundii	S	High	2020
Unspecified	Urine	Meropenem	0.125	Citrobacter freundii	S	High	2020
Unspecified	Urine	Piperacillin-Tazobactam	4	Citrobacter freundii	S	High	2020
Unspecified	Urine	Cefepime	0.5	Enterobacter cloacae	S	High	2020
Unspecified	Urine	Ceftriaxone	0.5	Enterobacter cloacae	S	High	2020
Unspecified	Urine	Meropenem	0.125	Enterobacter cloacae	S	High	2020
Unspecified	Urine	Piperacillin-Tazobactam	4	Enterobacter cloacae	S	High	2020
Arm L	Blood	Cefepime	0.5	Enterobacter cloacae	S	High	2020
Arm L	Blood	Ceftriaxone	32	Enterobacter cloacae	R	High	2020
Arm L	Blood	Meropenem	0.125	Enterobacter cloacae	S	High	2020
Arm L	Blood	Piperacillin-Tazobactam	8	Enterobacter cloacae	S	High	2020
Unspecified	Urine	Cefepime	0.5	Enterobacter cloacae	S	High	2020
Unspecified	Urine	Ceftriaxone	0.5	Enterobacter cloacae	S	High	2020
Unspecified	Urine	Meropenem	0.125	Enterobacter cloacae	S	High	2020
Unspecified	Urine	Piperacillin-Tazobactam	4	Enterobacter cloacae	S	High	2020
Unspecified	Urine	Cefepime	0.5	Citrobacter freundii	S	High	2020
Unspecified	Urine	Ceftriaxone	0.5	Citrobacter freundii	S	High	2020
Unspecified	Urine	Meropenem	0.125	Citrobacter freundii	S	High	2020
Unspecified	Urine	Piperacillin-Tazobactam	4	Citrobacter freundii	S	High	2020
Unspecified	Urine	Cefepime	0.5	Providencia rettgeri	S	Low	2020
Unspecified	Urine	Cefepime	0.5	Providencia rettgeri	S	Low	2020
Unspecified	Urine	Ceftriaxone	0.5	Providencia rettgeri	S	Low	2020
Unspecified	Urine	Ceftriaxone	0.5	Providencia rettgeri	S	Low	2020
Unspecified	Urine	Meropenem	0.25	Providencia rettgeri	S	Low	2020
Unspecified	Urine	Meropenem	0.25	Providencia rettgeri	S	Low	2020
Unspecified	Urine	Piperacillin-Tazobactam	4	Providencia rettgeri	S	Low	2020
Unspecified	Urine	Piperacillin-Tazobactam	4	Providencia rettgeri	S	Low	2020
Unspecified	Urine	Cefepime	0.5	Klebsiella aerogenes	S	High	2020
Unspecified	Urine	Ceftriaxone	0.5	Klebsiella aerogenes	S	High	2020
Unspecified	Urine	Meropenem	0.125	Klebsiella aerogenes	S	High	2020
Unspecified	Urine	Piperacillin-Tazobactam	4	Klebsiella aerogenes	S	High	2020
Unspecified	Urine	Cefepime	0.5	Enterobacter cloacae	S	High	2020
Unspecified	Urine	Ceftriaxone	0.5	Enterobacter cloacae	S	High	2020
Unspecified	Urine	Meropenem	0.125	Enterobacter cloacae	S	High	2020
Unspecified	Urine	Piperacillin-Tazobactam	4	Enterobacter cloacae	S	High	2020
Unspecified	Urine	Cefepime	0.5	Enterobacter cloacae	S	High	2020
Unspecified	Urine	Ceftriaxone	1	Enterobacter cloacae	S	High	2020
Unspecified	Urine	Meropenem	0.125	Enterobacter cloacae	S	High	2020
Unspecified	Urine	Piperacillin-Tazobactam	4	Enterobacter cloacae	S	High	2020
Unspecified	Urine	Cefepime	0.5	Morganella morganii	S	Low	2020
Unspecified	Urine	Ceftriaxone	0.5	Morganella morganii	S	Low	2020
Unspecified	Urine	Meropenem	0.125	Morganella morganii	S	Low	2020
Unspecified	Urine	Piperacillin-Tazobactam	4	Morganella morganii	S	Low	2020
Unspecified	Urine	Cefepime	0.5	Citrobacter freundii	S	High	2020
Unspecified	Urine	Ceftriaxone	0.5	Citrobacter freundii	S	High	2020
Unspecified	Urine	Meropenem	0.125	Citrobacter freundii	S	High	2020
Unspecified	Urine	Piperacillin-Tazobactam	4	Citrobacter freundii	S	High	2020
Unspecified	Urine	Cefepime	0.5	Citrobacter freundii	S	High	2020
Unspecified	Urine	Ceftriaxone	0.5	Citrobacter freundii	S	High	2020
Unspecified	Urine	Meropenem	0.125	Citrobacter freundii	S	High	2020
Unspecified	Urine	Piperacillin-Tazobactam	4	Citrobacter freundii	S	High	2020
Unspecified	Urine	Cefepime	0.5	Citrobacter freundii	S	High	2020
Unspecified	Urine	Ceftriaxone	0.5	Citrobacter freundii	S	High	2020
Unspecified	Urine	Meropenem	0.125	Citrobacter freundii	S	High	2020
Unspecified	Urine	Piperacillin-Tazobactam	4	Citrobacter freundii	S	High	2020
Unspecified	Urine	Cefepime	0.5	Citrobacter freundii	S	High	2020
Unspecified	Urine	Ceftriaxone	0.5	Citrobacter freundii	S	High	2020
Unspecified	Urine	Meropenem	0.125	Citrobacter freundii	S	High	2020
Unspecified	Urine	Piperacillin-Tazobactam	4	Citrobacter freundii	S	High	2020
Unspecified	Urine	Cefepime	0.5	Enterobacter cloacae	S	High	2020
Unspecified	Urine	Ceftriaxone	16	Enterobacter cloacae	R	High	2020
Unspecified	Urine	Meropenem	0.125	Enterobacter cloacae	S	High	2020
Unspecified	Urine	Piperacillin-Tazobactam	8	Enterobacter cloacae	S	High	2020
Unspecified	Urine	Cefepime	0.5	Citrobacter freundii	S	High	2020
Unspecified	Urine	Ceftriaxone	0.5	Citrobacter freundii	S	High	2020
Unspecified	Urine	Meropenem	0.125	Citrobacter freundii	S	High	2020
Unspecified	Urine	Piperacillin-Tazobactam	4	Citrobacter freundii	S	High	2020
Unspecified	Urine	Cefepime	0.5	Citrobacter freundii	S	High	2020
Unspecified	Urine	Ceftriaxone	0.5	Citrobacter freundii	S	High	2020
Unspecified	Urine	Meropenem	0.125	Citrobacter freundii	S	High	2020
Unspecified	Urine	Piperacillin-Tazobactam	4	Citrobacter freundii	S	High	2020
Unspecified	Urine	Cefepime	32	Enterobacter cloacae	R	High	2020
Unspecified	Urine	Ceftriaxone	8	Enterobacter cloacae	R	High	2020
Unspecified	Urine	Meropenem	2	Enterobacter cloacae	I	High	2020
Unspecified	Urine	Piperacillin-Tazobactam	128	Enterobacter cloacae	R	High	2020
Unspecified	Urine	Cefepime	0.5	Proteus vulgaris	S	Low	2020
Unspecified	Urine	Ceftriaxone	16	Proteus vulgaris	R	Low	2020
Unspecified	Urine	Meropenem	0.125	Proteus vulgaris	S	Low	2020
Unspecified	Urine	Piperacillin-Tazobactam	4	Proteus vulgaris	S	Low	2020
Unspecified	Urine	Cefepime	0.5	Enterobacter cloacae	S	High	2020
Unspecified	Urine	Ceftriaxone	0.5	Enterobacter cloacae	S	High	2020
Unspecified	Urine	Meropenem	0.125	Enterobacter cloacae	S	High	2020
Unspecified	Urine	Piperacillin-Tazobactam	4	Enterobacter cloacae	S	High	2020
Arm R	Blood	Cefepime	0.5	Serratia marcescens	S	Low	2020
Arm R	Blood	Ceftriaxone	0.5	Serratia marcescens	S	Low	2020
Arm R	Blood	Meropenem	0.125	Serratia marcescens	S	Low	2020
Arm R	Blood	Piperacillin-Tazobactam	4	Serratia marcescens	S	Low	2020
Unspecified	Urine	Cefepime	0.5	Providencia rettgeri	S	Low	2020
Unspecified	Urine	Ceftriaxone	0.5	Providencia rettgeri	S	Low	2020
Unspecified	Urine	Meropenem	0.125	Providencia rettgeri	S	Low	2020
Unspecified	Urine	Piperacillin-Tazobactam	4	Providencia rettgeri	S	Low	2020
Unspecified	Urine	Cefepime	0.5	Citrobacter freundii	S	High	2020
Unspecified	Urine	Cefepime	0.5	Serratia marcescens	S	Low	2020
Unspecified	Urine	Ceftriaxone	0.5	Citrobacter freundii	S	High	2020
Unspecified	Urine	Ceftriaxone	0.5	Serratia marcescens	S	Low	2020
Unspecified	Urine	Meropenem	0.125	Citrobacter freundii	S	High	2020
Unspecified	Urine	Meropenem	0.125	Serratia marcescens	S	Low	2020
Unspecified	Urine	Piperacillin-Tazobactam	4	Citrobacter freundii	S	High	2020
Unspecified	Urine	Piperacillin-Tazobactam	4	Serratia marcescens	S	Low	2020
Unspecified	Urine	Cefepime	0.5	Klebsiella aerogenes	S	High	2020
Unspecified	Urine	Ceftriaxone	1	Klebsiella aerogenes	S	High	2020
Unspecified	Urine	Meropenem	0.125	Klebsiella aerogenes	S	High	2020
Unspecified	Urine	Piperacillin-Tazobactam	4	Klebsiella aerogenes	S	High	2020
Antecub L	Blood	Cefepime	0.5	Hafnia alvei	S	Low	2020
Antecub L	Blood	Ceftriaxone	0.5	Hafnia alvei	S	Low	2020
Antecub L	Blood	Meropenem	0.125	Hafnia alvei	S	Low	2020
Antecub L	Blood	Piperacillin-Tazobactam	4	Hafnia alvei	S	Low	2020
Unspecified	Urine	Cefepime	0.5	Klebsiella aerogenes	S	High	2020
Unspecified	Urine	Ceftriaxone	0.5	Klebsiella aerogenes	S	High	2020
Unspecified	Urine	Meropenem	0.125	Klebsiella aerogenes	S	High	2020
Unspecified	Urine	Piperacillin-Tazobactam	4	Klebsiella aerogenes	S	High	2020
Unspecified	Urine	Cefepime	0.5	Morganella morganii	S	Low	2020
Unspecified	Urine	Ceftriaxone	0.5	Morganella morganii	S	Low	2020
Unspecified	Urine	Meropenem	0.125	Morganella morganii	S	Low	2020
Unspecified	Urine	Piperacillin-Tazobactam	4	Morganella morganii	S	Low	2020
Unspecified	Urine	Cefepime	0.5	Morganella morganii	S	Low	2020
Unspecified	Urine	Ceftriaxone	0.5	Morganella morganii	S	Low	2020
Unspecified	Urine	Meropenem	0.125	Morganella morganii	S	Low	2020
Unspecified	Urine	Piperacillin-Tazobactam	4	Morganella morganii	S	Low	2020
Unspecified	Urine	Cefepime	0.5	Citrobacter freundii	S	High	2020
Unspecified	Urine	Ceftriaxone	0.5	Citrobacter freundii	S	High	2020
Unspecified	Urine	Meropenem	0.125	Citrobacter freundii	S	High	2020
Unspecified	Urine	Piperacillin-Tazobactam	4	Citrobacter freundii	S	High	2020
Unspecified	Urine	Cefepime	0.5	Citrobacter freundii	S	High	2020
Unspecified	Urine	Ceftriaxone	0.5	Citrobacter freundii	S	High	2020
Unspecified	Urine	Meropenem	0.125	Citrobacter freundii	S	High	2020
Unspecified	Urine	Piperacillin-Tazobactam	4	Citrobacter freundii	S	High	2020
Unspecified	Urine	Cefepime	0.5	Serratia marcescens	S	Low	2020
Unspecified	Urine	Ceftriaxone	0.5	Serratia marcescens	S	Low	2020
Unspecified	Urine	Meropenem	0.125	Serratia marcescens	S	Low	2020
Unspecified	Urine	Piperacillin-Tazobactam	4	Serratia marcescens	S	Low	2020
Unspecified	Urine	Cefepime	0.5	Citrobacter freundii	S	High	2020
Unspecified	Urine	Ceftriaxone	16	Citrobacter freundii	R	High	2020
Unspecified	Urine	Meropenem	0.125	Citrobacter freundii	S	High	2020
Unspecified	Urine	Piperacillin-Tazobactam	16	Citrobacter freundii	SDD	High	2020
Unspecified	Urine	Cefepime	0.5	Morganella morganii	S	Low	2020
Unspecified	Urine	Ceftriaxone	0.5	Morganella morganii	S	Low	2020
Unspecified	Urine	Meropenem	0.125	Morganella morganii	S	Low	2020
Unspecified	Urine	Piperacillin-Tazobactam	4	Morganella morganii	S	Low	2020
Unspecified	Urine	Cefepime	0.5	Klebsiella aerogenes	S	High	2020
Unspecified	Urine	Ceftriaxone	16	Klebsiella aerogenes	R	High	2020
Unspecified	Urine	Meropenem	0.25	Klebsiella aerogenes	S	High	2020
Unspecified	Urine	Piperacillin-Tazobactam	16	Klebsiella aerogenes	SDD	High	2020
Unspecified	Urine	Cefepime	0.5	Citrobacter freundii	S	High	2020
Unspecified	Urine	Cefepime	0.5	Serratia marcescens	S	Low	2020
Unspecified	Urine	Ceftriaxone	0.5	Citrobacter freundii	S	High	2020
Unspecified	Urine	Ceftriaxone	0.5	Serratia marcescens	S	Low	2020
Unspecified	Urine	Meropenem	0.125	Citrobacter freundii	S	High	2020
Unspecified	Urine	Meropenem	0.125	Serratia marcescens	S	Low	2020
Unspecified	Urine	Piperacillin-Tazobactam	4	Citrobacter freundii	S	High	2020
Unspecified	Urine	Piperacillin-Tazobactam	4	Serratia marcescens	S	Low	2020
Unspecified	Urine	Cefepime	1	Klebsiella aerogenes	S	High	2020
Unspecified	Urine	Ceftriaxone	32	Klebsiella aerogenes	R	High	2020
Unspecified	Urine	Meropenem	0.125	Klebsiella aerogenes	S	High	2020
Unspecified	Urine	Piperacillin-Tazobactam	128	Klebsiella aerogenes	R	High	2020
Unspecified	Urine	Cefepime	0.5	Citrobacter freundii	S	High	2020
Unspecified	Urine	Ceftriaxone	0.5	Citrobacter freundii	S	High	2020
Unspecified	Urine	Meropenem	0.125	Citrobacter freundii	S	High	2020
Unspecified	Urine	Piperacillin-Tazobactam	4	Citrobacter freundii	S	High	2020
Unspecified	Urine	Cefepime	0.5	Enterobacter cloacae	S	High	2020
Unspecified	Urine	Ceftriaxone	8	Enterobacter cloacae	R	High	2020
Unspecified	Urine	Meropenem	0.125	Enterobacter cloacae	S	High	2020
Unspecified	Urine	Piperacillin-Tazobactam	4	Enterobacter cloacae	S	High	2020
Unspecified	Urine	Cefepime	0.5	Morganella morganii	S	Low	2020
Unspecified	Urine	Ceftriaxone	0.5	Morganella morganii	S	Low	2020
Unspecified	Urine	Meropenem	0.125	Morganella morganii	S	Low	2020
Unspecified	Urine	Piperacillin-Tazobactam	4	Morganella morganii	S	Low	2020
Unspecified	Urine	Cefepime	0.5	Klebsiella aerogenes	S	High	2020
Unspecified	Urine	Ceftriaxone	0.5	Klebsiella aerogenes	S	High	2020
Unspecified	Urine	Meropenem	0.125	Klebsiella aerogenes	S	High	2020
Unspecified	Urine	Piperacillin-Tazobactam	4	Klebsiella aerogenes	S	High	2020
Unspecified	Urine	Cefepime	0.5	Enterobacter cloacae	S	High	2020
Unspecified	Urine	Ceftriaxone	1	Enterobacter cloacae	S	High	2020
Unspecified	Urine	Meropenem	0.125	Enterobacter cloacae	S	High	2020
Unspecified	Urine	Piperacillin-Tazobactam	4	Enterobacter cloacae	S	High	2020
Unspecified	Urine	Cefepime	0.5	Citrobacter freundii	S	High	2020
Unspecified	Urine	Ceftriaxone	0.5	Citrobacter freundii	S	High	2020
Unspecified	Urine	Meropenem	0.125	Citrobacter freundii	S	High	2020
Unspecified	Urine	Piperacillin-Tazobactam	4	Citrobacter freundii	S	High	2020
Unspecified	Urine	Cefepime	0.5	Citrobacter freundii	S	High	2020
Unspecified	Urine	Ceftriaxone	0.5	Citrobacter freundii	S	High	2020
Unspecified	Urine	Meropenem	0.125	Citrobacter freundii	S	High	2020
Unspecified	Urine	Piperacillin-Tazobactam	4	Citrobacter freundii	S	High	2020
Unspecified	Urine	Cefepime	0.5	Enterobacter cloacae	S	High	2020
Unspecified	Urine	Ceftriaxone	0.5	Enterobacter cloacae	S	High	2020
Unspecified	Urine	Meropenem	0.125	Enterobacter cloacae	S	High	2020
Unspecified	Urine	Piperacillin-Tazobactam	4	Enterobacter cloacae	S	High	2020
Unspecified	Urine	Cefepime	0.5	Enterobacter cloacae	S	High	2020
Unspecified	Urine	Cefepime	0.5	Enterobacter cloacae	S	High	2020
Unspecified	Urine	Ceftriaxone	0.5	Enterobacter cloacae	S	High	2020
Unspecified	Urine	Ceftriaxone	0.5	Enterobacter cloacae	S	High	2020
Unspecified	Urine	Meropenem	0.125	Enterobacter cloacae	S	High	2020
Unspecified	Urine	Meropenem	0.125	Enterobacter cloacae	S	High	2020
Unspecified	Urine	Piperacillin-Tazobactam	4	Enterobacter cloacae	S	High	2020
Unspecified	Urine	Piperacillin-Tazobactam	4	Enterobacter cloacae	S	High	2020
Unspecified	Urine	Cefepime	0.5	Klebsiella aerogenes	S	High	2020
Unspecified	Urine	Ceftriaxone	0.5	Klebsiella aerogenes	S	High	2020
Unspecified	Urine	Meropenem	0.125	Klebsiella aerogenes	S	High	2020
Unspecified	Urine	Piperacillin-Tazobactam	4	Klebsiella aerogenes	S	High	2020
Arm L	Blood	Cefepime	0.5	Klebsiella aerogenes	S	High	2020
Arm L	Blood	Ceftriaxone	0.5	Klebsiella aerogenes	S	High	2020
Arm L	Blood	Meropenem	0.125	Klebsiella aerogenes	S	High	2020
Arm L	Blood	Piperacillin-Tazobactam	4	Klebsiella aerogenes	S	High	2020
Unspecified	Urine	Cefepime	0.5	Proteus vulgaris	S	Low	2020
Unspecified	Urine	Ceftriaxone	32	Proteus vulgaris	R	Low	2020
Unspecified	Urine	Meropenem	0.125	Proteus vulgaris	S	Low	2020
Unspecified	Urine	Piperacillin-Tazobactam	4	Proteus vulgaris	S	Low	2020
Unspecified	Urine	Cefepime	0.5	Enterobacter cloacae	S	High	2020
Unspecified	Urine	Cefepime	0.5	Enterobacter cloacae	S	High	2020
Unspecified	Urine	Ceftriaxone	0.5	Enterobacter cloacae	S	High	2020
Unspecified	Urine	Ceftriaxone	0.5	Enterobacter cloacae	S	High	2020
Unspecified	Urine	Meropenem	0.125	Enterobacter cloacae	S	High	2020
Unspecified	Urine	Meropenem	0.125	Enterobacter cloacae	S	High	2020
Unspecified	Urine	Piperacillin-Tazobactam	4	Enterobacter cloacae	S	High	2020
Unspecified	Urine	Piperacillin-Tazobactam	4	Enterobacter cloacae	S	High	2020
Unspecified	Urine	Cefepime	2	Enterobacter cloacae	S	High	2020
Unspecified	Urine	Ceftriaxone	64	Enterobacter cloacae	R	High	2020
Unspecified	Urine	Meropenem	1	Enterobacter cloacae	S	High	2020
Unspecified	Urine	Piperacillin-Tazobactam	64	Enterobacter cloacae	R	High	2020
Unspecified	Urine	Cefepime	0.5	Proteus vulgaris	S	Low	2020
Unspecified	Urine	Meropenem	0.125	Proteus vulgaris	S	Low	2020
Unspecified	Urine	Piperacillin-Tazobactam	4	Proteus vulgaris	S	Low	2020
Hand R	Blood	Cefepime	1	Enterobacter cloacae	S	High	2020
Hand R	Blood	Ceftriaxone	64	Enterobacter cloacae	R	High	2020
Hand R	Blood	Meropenem	0.125	Enterobacter cloacae	S	High	2020
Hand R	Blood	Piperacillin-Tazobactam	128	Enterobacter cloacae	R	High	2020
Unspecified	Urine	Cefepime	0.5	Enterobacter cloacae	S	High	2020
Unspecified	Urine	Ceftriaxone	0.5	Enterobacter cloacae	S	High	2020
Unspecified	Urine	Meropenem	0.125	Enterobacter cloacae	S	High	2020
Unspecified	Urine	Piperacillin-Tazobactam	4	Enterobacter cloacae	S	High	2020
Unspecified	Urine	Cefepime	0.5	Citrobacter freundii	S	High	2020
Unspecified	Urine	Cefepime	0.5	Citrobacter freundii	S	High	2020
Unspecified	Urine	Cefepime	0.5	Citrobacter freundii	S	High	2020
Unspecified	Urine	Ceftriaxone	0.5	Citrobacter freundii	S	High	2020
Unspecified	Urine	Ceftriaxone	0.5	Citrobacter freundii	S	High	2020
Unspecified	Urine	Ceftriaxone	0.5	Citrobacter freundii	S	High	2020
Unspecified	Urine	Meropenem	0.125	Citrobacter freundii	S	High	2020
Unspecified	Urine	Meropenem	0.125	Citrobacter freundii	S	High	2020
Unspecified	Urine	Meropenem	0.125	Citrobacter freundii	S	High	2020
Unspecified	Urine	Piperacillin-Tazobactam	8	Citrobacter freundii	S	High	2020
Unspecified	Urine	Piperacillin-Tazobactam	8	Citrobacter freundii	S	High	2020
Unspecified	Urine	Piperacillin-Tazobactam	8	Citrobacter freundii	S	High	2020
Unspecified	Urine	Cefepime	0.5	Proteus vulgaris	S	Low	2020
Unspecified	Urine	Ceftriaxone	0.5	Proteus vulgaris	S	Low	2020
Unspecified	Urine	Meropenem	0.125	Proteus vulgaris	S	Low	2020
Unspecified	Urine	Piperacillin-Tazobactam	4	Proteus vulgaris	S	Low	2020
Arm L	Blood	Cefepime	0.5	Serratia marcescens	S	Low	2020
Arm L	Blood	Ceftriaxone	0.5	Serratia marcescens	S	Low	2020
Arm L	Blood	Meropenem	0.125	Serratia marcescens	S	Low	2020
Arm L	Blood	Piperacillin-Tazobactam	4	Serratia marcescens	S	Low	2020
Unspecified	Urine	Cefepime	0.5	Enterobacter cloacae	S	High	2020
Unspecified	Urine	Ceftriaxone	0.5	Enterobacter cloacae	S	High	2020
Unspecified	Urine	Meropenem	0.125	Enterobacter cloacae	S	High	2020
Unspecified	Urine	Piperacillin-Tazobactam	4	Enterobacter cloacae	S	High	2020
Arm L	Blood	Cefepime	0.5	Serratia marcescens	S	Low	2020
Arm L	Blood	Ceftriaxone	0.5	Serratia marcescens	S	Low	2020
Arm L	Blood	Meropenem	0.125	Serratia marcescens	S	Low	2020
Arm L	Blood	Piperacillin-Tazobactam	4	Serratia marcescens	S	Low	2020
Unspecified	Urine	Cefepime	0.5	Enterobacter cloacae	S	High	2020
Unspecified	Urine	Ceftriaxone	4	Enterobacter cloacae	I	High	2020
Unspecified	Urine	Meropenem	0.125	Enterobacter cloacae	S	High	2020
Unspecified	Urine	Piperacillin-Tazobactam	4	Enterobacter cloacae	S	High	2020
Unspecified	Urine	Cefepime	0.5	Providencia rettgeri	S	Low	2020
Unspecified	Urine	Ceftriaxone	0.5	Providencia rettgeri	S	Low	2020
Unspecified	Urine	Meropenem	0.125	Providencia rettgeri	S	Low	2020
Unspecified	Urine	Piperacillin-Tazobactam	4	Providencia rettgeri	S	Low	2020
Unspecified	Urine	Cefepime	0.5	Citrobacter freundii	S	High	2020
Unspecified	Urine	Ceftriaxone	0.5	Citrobacter freundii	S	High	2020
Unspecified	Urine	Meropenem	0.125	Citrobacter freundii	S	High	2020
Unspecified	Urine	Piperacillin-Tazobactam	4	Citrobacter freundii	S	High	2020
Unspecified	Urine	Cefepime	0.5	Klebsiella aerogenes	S	High	2020
Unspecified	Urine	Ceftriaxone	0.5	Klebsiella aerogenes	S	High	2020
Unspecified	Urine	Meropenem	0.125	Klebsiella aerogenes	S	High	2020
Unspecified	Urine	Piperacillin-Tazobactam	4	Klebsiella aerogenes	S	High	2020
Unspecified	Urine	Cefepime	0.5	Serratia marcescens	S	Low	2020
Unspecified	Urine	Ceftriaxone	0.5	Serratia marcescens	S	Low	2020
Unspecified	Urine	Meropenem	0.125	Serratia marcescens	S	Low	2020
Unspecified	Urine	Piperacillin-Tazobactam	4	Serratia marcescens	S	Low	2020
Unspecified	Urine	Cefepime	0.5	Citrobacter freundii	S	High	2020
Unspecified	Urine	Ceftriaxone	4	Citrobacter freundii	I	High	2020
Unspecified	Urine	Meropenem	0.125	Citrobacter freundii	S	High	2020
Unspecified	Urine	Piperacillin-Tazobactam	4	Citrobacter freundii	S	High	2020
Unspecified	Urine	Cefepime	2	Morganella morganii	S	Low	2020
Unspecified	Urine	Ceftriaxone	64	Morganella morganii	R	Low	2020
Unspecified	Urine	Meropenem	0.125	Morganella morganii	S	Low	2020
Unspecified	Urine	Piperacillin-Tazobactam	4	Morganella morganii	S	Low	2020
Unspecified	Urine	Cefepime	0.5	Morganella morganii	S	Low	2020
Unspecified	Urine	Ceftriaxone	0.5	Morganella morganii	S	Low	2020
Unspecified	Urine	Meropenem	0.125	Morganella morganii	S	Low	2020
Unspecified	Urine	Piperacillin-Tazobactam	4	Morganella morganii	S	Low	2020
Unspecified	Urine	Cefepime	0.5	Citrobacter freundii	S	High	2020
Unspecified	Urine	Ceftriaxone	0.5	Citrobacter freundii	S	High	2020
Unspecified	Urine	Meropenem	0.125	Citrobacter freundii	S	High	2020
Unspecified	Urine	Piperacillin-Tazobactam	4	Citrobacter freundii	S	High	2020
Unspecified	Urine	Cefepime	4	Enterobacter cloacae	SDD	High	2020
Unspecified	Urine	Cefepime	8	Enterobacter cloacae	SDD	High	2020
Unspecified	Urine	Ceftriaxone	64	Enterobacter cloacae	R	High	2020
Unspecified	Urine	Ceftriaxone	64	Enterobacter cloacae	R	High	2020
Unspecified	Urine	Meropenem	0.125	Enterobacter cloacae	S	High	2020
Unspecified	Urine	Meropenem	0.125	Enterobacter cloacae	S	High	2020
Unspecified	Urine	Piperacillin-Tazobactam	64	Enterobacter cloacae	R	High	2020
Unspecified	Urine	Piperacillin-Tazobactam	128	Enterobacter cloacae	R	High	2020
Unspecified	Urine	Cefepime	0.5	Serratia marcescens	S	Low	2020
Unspecified	Urine	Ceftriaxone	0.5	Serratia marcescens	S	Low	2020
Unspecified	Urine	Meropenem	0.125	Serratia marcescens	S	Low	2020
Unspecified	Urine	Piperacillin-Tazobactam	4	Serratia marcescens	S	Low	2020
Unspecified	Urine	Cefepime	0.5	Enterobacter cloacae	S	High	2020
Unspecified	Urine	Ceftriaxone	0.5	Enterobacter cloacae	S	High	2020
Unspecified	Urine	Meropenem	0.125	Enterobacter cloacae	S	High	2020
Unspecified	Urine	Piperacillin-Tazobactam	4	Enterobacter cloacae	S	High	2020
Unspecified	Urine	Cefepime	0.5	Hafnia alvei	S	Low	2020
Unspecified	Urine	Ceftriaxone	0.5	Hafnia alvei	S	Low	2020
Unspecified	Urine	Meropenem	0.125	Hafnia alvei	S	Low	2020
Unspecified	Urine	Piperacillin-Tazobactam	4	Hafnia alvei	S	Low	2020
Unspecified	Urine	Cefepime	0.5	Citrobacter freundii	S	High	2020
Unspecified	Urine	Ceftriaxone	0.5	Citrobacter freundii	S	High	2020
Unspecified	Urine	Meropenem	0.125	Citrobacter freundii	S	High	2020
Unspecified	Urine	Piperacillin-Tazobactam	4	Citrobacter freundii	S	High	2020
Unspecified	Urine	Cefepime	0.5	Enterobacter cloacae	S	High	2020
Unspecified	Urine	Ceftriaxone	0.5	Enterobacter cloacae	S	High	2020
Unspecified	Urine	Meropenem	0.125	Enterobacter cloacae	S	High	2020
Unspecified	Urine	Piperacillin-Tazobactam	4	Enterobacter cloacae	S	High	2020
Unspecified	Urine	Cefepime	1	Klebsiella aerogenes	S	High	2020
Unspecified	Urine	Cefepime	0.5	Klebsiella aerogenes	S	High	2020
Unspecified	Urine	Ceftriaxone	32	Klebsiella aerogenes	R	High	2020
Unspecified	Urine	Ceftriaxone	32	Klebsiella aerogenes	R	High	2020
Unspecified	Urine	Meropenem	0.125	Klebsiella aerogenes	S	High	2020
Unspecified	Urine	Meropenem	0.25	Klebsiella aerogenes	S	High	2020
Unspecified	Urine	Piperacillin-Tazobactam	128	Klebsiella aerogenes	R	High	2020
Unspecified	Urine	Piperacillin-Tazobactam	128	Klebsiella aerogenes	R	High	2020
Hand R	Blood	Cefepime	0.5	Morganella morganii	S	Low	2020
Hand R	Blood	Ceftriaxone	0.5	Morganella morganii	S	Low	2020
Hand R	Blood	Meropenem	0.125	Morganella morganii	S	Low	2020
Hand R	Blood	Piperacillin-Tazobactam	4	Morganella morganii	S	Low	2020
IV Insertion	Blood	Cefepime	0.5	Klebsiella aerogenes	S	High	2020
IV Insertion	Blood	Ceftriaxone	0.5	Klebsiella aerogenes	S	High	2020
IV Insertion	Blood	Meropenem	0.125	Klebsiella aerogenes	S	High	2020
IV Insertion	Blood	Piperacillin-Tazobactam	4	Klebsiella aerogenes	S	High	2020
Unspecified	Urine	Cefepime	0.5	Klebsiella aerogenes	S	High	2020
Unspecified	Urine	Ceftriaxone	0.5	Klebsiella aerogenes	S	High	2020
Unspecified	Urine	Meropenem	0.125	Klebsiella aerogenes	S	High	2020
Unspecified	Urine	Piperacillin-Tazobactam	4	Klebsiella aerogenes	S	High	2020
Unspecified	Urine	Cefepime	0.5	Citrobacter freundii	S	High	2020
Unspecified	Urine	Cefepime	0.5	Citrobacter freundii	S	High	2020
Unspecified	Urine	Ceftriaxone	0.5	Citrobacter freundii	S	High	2020
Unspecified	Urine	Ceftriaxone	0.5	Citrobacter freundii	S	High	2020
Unspecified	Urine	Meropenem	0.125	Citrobacter freundii	S	High	2020
Unspecified	Urine	Meropenem	0.125	Citrobacter freundii	S	High	2020
Unspecified	Urine	Piperacillin-Tazobactam	4	Citrobacter freundii	S	High	2020
Unspecified	Urine	Piperacillin-Tazobactam	4	Citrobacter freundii	S	High	2020
Unspecified	Urine	Cefepime	0.5	Enterobacter cloacae	S	High	2020
Unspecified	Urine	Ceftriaxone	0.5	Enterobacter cloacae	S	High	2020
Unspecified	Urine	Meropenem	0.125	Enterobacter cloacae	S	High	2020
Unspecified	Urine	Piperacillin-Tazobactam	4	Enterobacter cloacae	S	High	2020
Unspecified	Urine	Cefepime	0.5	Klebsiella aerogenes	S	High	2020
Unspecified	Urine	Ceftriaxone	0.5	Klebsiella aerogenes	S	High	2020
Unspecified	Urine	Meropenem	0.125	Klebsiella aerogenes	S	High	2020
Unspecified	Urine	Piperacillin-Tazobactam	4	Klebsiella aerogenes	S	High	2020
Unspecified	Urine	Cefepime	0.5	Morganella morganii	S	Low	2020
Unspecified	Urine	Ceftriaxone	0.5	Morganella morganii	S	Low	2020
Unspecified	Urine	Meropenem	0.125	Morganella morganii	S	Low	2020
Unspecified	Urine	Piperacillin-Tazobactam	4	Morganella morganii	S	Low	2020
Unspecified	Urine	Cefepime	0.5	Enterobacter cloacae	S	High	2020
Unspecified	Urine	Ceftriaxone	0.5	Enterobacter cloacae	S	High	2020
Unspecified	Urine	Piperacillin-Tazobactam	4	Enterobacter cloacae	S	High	2020
Unspecified	Urine	Cefepime	0.5	Providencia rettgeri	S	Low	2020
Unspecified	Urine	Ceftriaxone	0.5	Providencia rettgeri	S	Low	2020
Unspecified	Urine	Meropenem	0.125	Providencia rettgeri	S	Low	2020
Unspecified	Urine	Piperacillin-Tazobactam	4	Providencia rettgeri	S	Low	2020
Unspecified	Urine	Cefepime	0.5	Klebsiella aerogenes	S	High	2020
Unspecified	Urine	Cefepime	2	Klebsiella aerogenes	S	High	2020
Unspecified	Urine	Ceftriaxone	16	Klebsiella aerogenes	R	High	2020
Unspecified	Urine	Ceftriaxone	64	Klebsiella aerogenes	R	High	2020
Unspecified	Urine	Meropenem	0.125	Klebsiella aerogenes	S	High	2020
Unspecified	Urine	Meropenem	0.25	Klebsiella aerogenes	S	High	2020
Unspecified	Urine	Piperacillin-Tazobactam	4	Klebsiella aerogenes	S	High	2020
Unspecified	Urine	Piperacillin-Tazobactam	64	Klebsiella aerogenes	R	High	2020
Unspecified	Urine	Cefepime	0.5	Morganella morganii	S	Low	2020
Unspecified	Urine	Cefepime	0.5	Morganella morganii	S	Low	2020
Unspecified	Urine	Ceftriaxone	0.5	Morganella morganii	S	Low	2020
Unspecified	Urine	Ceftriaxone	0.5	Morganella morganii	S	Low	2020
Unspecified	Urine	Meropenem	0.125	Morganella morganii	S	Low	2020
Unspecified	Urine	Meropenem	0.125	Morganella morganii	S	Low	2020
Unspecified	Urine	Piperacillin-Tazobactam	4	Morganella morganii	S	Low	2020
Unspecified	Urine	Piperacillin-Tazobactam	4	Morganella morganii	S	Low	2020
Unspecified	Urine	Cefepime	0.5	Enterobacter cloacae	S	High	2020
Unspecified	Urine	Cefepime	0.5	Enterobacter cloacae	S	High	2020
Unspecified	Urine	Ceftriaxone	0.5	Enterobacter cloacae	S	High	2020
Unspecified	Urine	Ceftriaxone	0.5	Enterobacter cloacae	S	High	2020
Unspecified	Urine	Meropenem	0.125	Enterobacter cloacae	S	High	2020
Unspecified	Urine	Meropenem	0.125	Enterobacter cloacae	S	High	2020
Unspecified	Urine	Piperacillin-Tazobactam	4	Enterobacter cloacae	S	High	2020
Unspecified	Urine	Piperacillin-Tazobactam	4	Enterobacter cloacae	S	High	2020
Unspecified	Urine	Cefepime	0.5	Enterobacter cloacae	S	High	2020
Unspecified	Urine	Cefepime	0.5	Enterobacter cloacae	S	High	2020
Unspecified	Urine	Ceftriaxone	2	Enterobacter cloacae	I	High	2020
Unspecified	Urine	Ceftriaxone	2	Enterobacter cloacae	I	High	2020
Unspecified	Urine	Meropenem	0.125	Enterobacter cloacae	S	High	2020
Unspecified	Urine	Meropenem	0.125	Enterobacter cloacae	S	High	2020
Unspecified	Urine	Piperacillin-Tazobactam	4	Enterobacter cloacae	S	High	2020
Unspecified	Urine	Piperacillin-Tazobactam	4	Enterobacter cloacae	S	High	2020
Unspecified	Urine	Cefepime	1	Enterobacter cloacae	S	High	2020
Unspecified	Urine	Ceftriaxone	64	Enterobacter cloacae	R	High	2020
Unspecified	Urine	Meropenem	0.125	Enterobacter cloacae	S	High	2020
Unspecified	Urine	Piperacillin-Tazobactam	64	Enterobacter cloacae	R	High	2020
Unspecified	Urine	Cefepime	0.5	Citrobacter freundii	S	High	2020
Unspecified	Urine	Ceftriaxone	0.5	Citrobacter freundii	S	High	2020
Unspecified	Urine	Meropenem	0.125	Citrobacter freundii	S	High	2020
Unspecified	Urine	Piperacillin-Tazobactam	4	Citrobacter freundii	S	High	2020
Unspecified	Urine	Cefepime	0.5	Enterobacter cloacae	S	High	2020
Unspecified	Urine	Ceftriaxone	0.5	Enterobacter cloacae	S	High	2020
Unspecified	Urine	Meropenem	0.125	Enterobacter cloacae	S	High	2020
Unspecified	Urine	Piperacillin-Tazobactam	4	Enterobacter cloacae	S	High	2020
Unspecified	Urine	Cefepime	0.5	Klebsiella aerogenes	S	High	2020
Unspecified	Urine	Ceftriaxone	0.5	Klebsiella aerogenes	S	High	2020
Unspecified	Urine	Meropenem	0.125	Klebsiella aerogenes	S	High	2020
Unspecified	Urine	Piperacillin-Tazobactam	4	Klebsiella aerogenes	S	High	2020
Unspecified	Urine	Cefepime	0.5	Enterobacter cloacae	S	High	2020
Unspecified	Urine	Cefepime	0.5	Enterobacter cloacae	S	High	2020
Unspecified	Urine	Ceftriaxone	0.5	Enterobacter cloacae	S	High	2020
Unspecified	Urine	Ceftriaxone	0.5	Enterobacter cloacae	S	High	2020
Unspecified	Urine	Meropenem	0.125	Enterobacter cloacae	S	High	2020
Unspecified	Urine	Meropenem	0.125	Enterobacter cloacae	S	High	2020
Unspecified	Urine	Piperacillin-Tazobactam	4	Enterobacter cloacae	S	High	2020
Unspecified	Urine	Piperacillin-Tazobactam	4	Enterobacter cloacae	S	High	2020
Unspecified	Urine	Cefepime	0.5	Citrobacter freundii	S	High	2020
Unspecified	Urine	Ceftriaxone	0.5	Citrobacter freundii	S	High	2020
Unspecified	Urine	Meropenem	0.125	Citrobacter freundii	S	High	2020
Unspecified	Urine	Piperacillin-Tazobactam	4	Citrobacter freundii	S	High	2020
Unspecified	Urine	Cefepime	0.5	Serratia marcescens	S	Low	2020
Unspecified	Urine	Ceftriaxone	0.5	Serratia marcescens	S	Low	2020
Unspecified	Urine	Meropenem	0.125	Serratia marcescens	S	Low	2020
Unspecified	Urine	Piperacillin-Tazobactam	4	Serratia marcescens	S	Low	2020
Unspecified	Urine	Cefepime	0.5	Serratia marcescens	S	Low	2020
Unspecified	Urine	Ceftriaxone	0.5	Serratia marcescens	S	Low	2020
Unspecified	Urine	Meropenem	0.125	Serratia marcescens	S	Low	2020
Unspecified	Urine	Piperacillin-Tazobactam	4	Serratia marcescens	S	Low	2020
Unspecified	Urine	Cefepime	0.5	Enterobacter cloacae	S	High	2020
Unspecified	Urine	Cefepime	0.5	Enterobacter cloacae	S	High	2020
Unspecified	Urine	Ceftriaxone	0.5	Enterobacter cloacae	S	High	2020
Unspecified	Urine	Ceftriaxone	0.5	Enterobacter cloacae	S	High	2020
Unspecified	Urine	Meropenem	0.125	Enterobacter cloacae	S	High	2020
Unspecified	Urine	Meropenem	0.125	Enterobacter cloacae	S	High	2020
Unspecified	Urine	Piperacillin-Tazobactam	4	Enterobacter cloacae	S	High	2020
Unspecified	Urine	Piperacillin-Tazobactam	4	Enterobacter cloacae	S	High	2020
Unspecified	Urine	Cefepime	16	Enterobacter cloacae	R	High	2020
Unspecified	Urine	Ceftriaxone	64	Enterobacter cloacae	R	High	2020
Unspecified	Urine	Meropenem	0.125	Enterobacter cloacae	S	High	2020
Unspecified	Urine	Piperacillin-Tazobactam	16	Enterobacter cloacae	SDD	High	2020
Unspecified	Urine	Cefepime	0.5	Klebsiella aerogenes	S	High	2020
Unspecified	Urine	Ceftriaxone	0.5	Klebsiella aerogenes	S	High	2020
Unspecified	Urine	Meropenem	0.125	Klebsiella aerogenes	S	High	2020
Unspecified	Urine	Piperacillin-Tazobactam	4	Klebsiella aerogenes	S	High	2020
Unspecified	Urine	Cefepime	0.5	Enterobacter cloacae	S	High	2020
Unspecified	Urine	Ceftriaxone	0.5	Enterobacter cloacae	S	High	2020
Unspecified	Urine	Meropenem	0.125	Enterobacter cloacae	S	High	2020
Unspecified	Urine	Piperacillin-Tazobactam	4	Enterobacter cloacae	S	High	2020
Unspecified	Urine	Cefepime	0.5	Citrobacter freundii	S	High	2020
Unspecified	Urine	Ceftriaxone	0.5	Citrobacter freundii	S	High	2020
Unspecified	Urine	Meropenem	0.125	Citrobacter freundii	S	High	2020
Unspecified	Urine	Piperacillin-Tazobactam	4	Citrobacter freundii	S	High	2020
Unspecified	Urine	Cefepime	0.5	Enterobacter cloacae	S	High	2020
Unspecified	Urine	Ceftriaxone	0.5	Enterobacter cloacae	S	High	2020
Unspecified	Urine	Meropenem	0.125	Enterobacter cloacae	S	High	2020
Unspecified	Urine	Piperacillin-Tazobactam	4	Enterobacter cloacae	S	High	2020
Unspecified	Urine	Cefepime	0.5	Enterobacter cloacae	S	High	2020
Unspecified	Urine	Ceftriaxone	0.5	Enterobacter cloacae	S	High	2020
Unspecified	Urine	Meropenem	0.125	Enterobacter cloacae	S	High	2020
Unspecified	Urine	Piperacillin-Tazobactam	4	Enterobacter cloacae	S	High	2020
Unspecified	Urine	Cefepime	0.5	Klebsiella aerogenes	S	High	2020
Unspecified	Urine	Ceftriaxone	0.5	Klebsiella aerogenes	S	High	2020
Unspecified	Urine	Meropenem	0.125	Klebsiella aerogenes	S	High	2020
Unspecified	Urine	Piperacillin-Tazobactam	4	Klebsiella aerogenes	S	High	2020
Unspecified	Urine	Cefepime	0.5	Klebsiella aerogenes	S	High	2020
Unspecified	Urine	Ceftriaxone	0.5	Klebsiella aerogenes	S	High	2020
Unspecified	Urine	Meropenem	0.125	Klebsiella aerogenes	S	High	2020
Unspecified	Urine	Piperacillin-Tazobactam	4	Klebsiella aerogenes	S	High	2020
Unspecified	Urine	Cefepime	0.5	Morganella morganii	S	Low	2020
Unspecified	Urine	Ceftriaxone	0.5	Morganella morganii	S	Low	2020
Unspecified	Urine	Meropenem	0.125	Morganella morganii	S	Low	2020
Unspecified	Urine	Piperacillin-Tazobactam	4	Morganella morganii	S	Low	2020
Unspecified	Urine	Cefepime	0.5	Hafnia alvei	S	Low	2020
Unspecified	Urine	Ceftriaxone	0.5	Hafnia alvei	S	Low	2020
Unspecified	Urine	Meropenem	0.125	Hafnia alvei	S	Low	2020
Unspecified	Urine	Piperacillin-Tazobactam	16	Hafnia alvei	SDD	Low	2020
Unspecified	Urine	Cefepime	4	Enterobacter cloacae	SDD	High	2020
Unspecified	Urine	Ceftriaxone	64	Enterobacter cloacae	R	High	2020
Unspecified	Urine	Meropenem	1	Enterobacter cloacae	S	High	2020
Unspecified	Urine	Piperacillin-Tazobactam	128	Enterobacter cloacae	R	High	2020
Unspecified	Urine	Cefepime	0.5	Enterobacter cloacae	S	High	2020
Unspecified	Urine	Ceftriaxone	0.5	Enterobacter cloacae	S	High	2020
Unspecified	Urine	Meropenem	0.125	Enterobacter cloacae	S	High	2020
Unspecified	Urine	Piperacillin-Tazobactam	4	Enterobacter cloacae	S	High	2020
Unspecified	Urine	Cefepime	0.5	Citrobacter freundii	S	High	2020
Unspecified	Urine	Ceftriaxone	0.5	Citrobacter freundii	S	High	2020
Unspecified	Urine	Meropenem	0.125	Citrobacter freundii	S	High	2020
Unspecified	Urine	Piperacillin-Tazobactam	4	Citrobacter freundii	S	High	2020
Unspecified	Urine	Cefepime	0.5	Enterobacter cloacae	S	High	2020
Unspecified	Urine	Ceftriaxone	0.5	Enterobacter cloacae	S	High	2020
Unspecified	Urine	Meropenem	0.125	Enterobacter cloacae	S	High	2020
Unspecified	Urine	Piperacillin-Tazobactam	4	Enterobacter cloacae	S	High	2020
Unspecified	Urine	Cefepime	0.5	Enterobacter cloacae	S	High	2020
Unspecified	Urine	Cefepime	0.5	Enterobacter cloacae	S	High	2020
Unspecified	Urine	Ceftriaxone	32	Enterobacter cloacae	R	High	2020
Unspecified	Urine	Ceftriaxone	0.5	Enterobacter cloacae	S	High	2020
Unspecified	Urine	Meropenem	0.125	Enterobacter cloacae	S	High	2020
Unspecified	Urine	Meropenem	0.125	Enterobacter cloacae	S	High	2020
Unspecified	Urine	Piperacillin-Tazobactam	4	Enterobacter cloacae	S	High	2020
Unspecified	Urine	Piperacillin-Tazobactam	4	Enterobacter cloacae	S	High	2020
Unspecified	Urine	Cefepime	0.5	Enterobacter cloacae	S	High	2020
Unspecified	Urine	Ceftriaxone	0.5	Enterobacter cloacae	S	High	2020
Unspecified	Urine	Meropenem	0.125	Enterobacter cloacae	S	High	2020
Unspecified	Urine	Piperacillin-Tazobactam	4	Enterobacter cloacae	S	High	2020
Unspecified	Urine	Cefepime	0.5	Klebsiella aerogenes	S	High	2020
Unspecified	Urine	Ceftriaxone	0.5	Klebsiella aerogenes	S	High	2020
Unspecified	Urine	Meropenem	0.125	Klebsiella aerogenes	S	High	2020
Unspecified	Urine	Piperacillin-Tazobactam	4	Klebsiella aerogenes	S	High	2020
Unspecified	Urine	Cefepime	0.5	Citrobacter freundii	S	High	2020
Unspecified	Urine	Ceftriaxone	0.5	Citrobacter freundii	S	High	2020
Unspecified	Urine	Meropenem	0.125	Citrobacter freundii	S	High	2020
Unspecified	Urine	Piperacillin-Tazobactam	4	Citrobacter freundii	S	High	2020
Unspecified	Urine	Cefepime	0.5	Enterobacter cloacae	S	High	2020
Unspecified	Urine	Ceftriaxone	0.5	Enterobacter cloacae	S	High	2020
Unspecified	Urine	Meropenem	0.125	Enterobacter cloacae	S	High	2020
Unspecified	Urine	Piperacillin-Tazobactam	4	Enterobacter cloacae	S	High	2020
Unspecified	Urine	Cefepime	0.5	Morganella morganii	S	Low	2020
Unspecified	Urine	Cefepime	0.5	Providencia rettgeri	S	Low	2020
Unspecified	Urine	Ceftriaxone	0.5	Morganella morganii	S	Low	2020
Unspecified	Urine	Ceftriaxone	0.5	Providencia rettgeri	S	Low	2020
Unspecified	Urine	Meropenem	0.25	Morganella morganii	S	Low	2020
Unspecified	Urine	Meropenem	0.125	Providencia rettgeri	S	Low	2020
Unspecified	Urine	Piperacillin-Tazobactam	4	Morganella morganii	S	Low	2020
Unspecified	Urine	Piperacillin-Tazobactam	4	Providencia rettgeri	S	Low	2020
Arm L	Blood	Cefepime	0.5	Serratia marcescens	S	Low	2020
Arm L	Blood	Ceftriaxone	0.5	Serratia marcescens	S	Low	2020
Arm L	Blood	Meropenem	0.125	Serratia marcescens	S	Low	2020
Arm L	Blood	Piperacillin-Tazobactam	4	Serratia marcescens	S	Low	2020
Unspecified	Urine	Cefepime	0.5	Citrobacter freundii	S	High	2020
Unspecified	Urine	Ceftriaxone	1	Citrobacter freundii	S	High	2020
Unspecified	Urine	Meropenem	0.125	Citrobacter freundii	S	High	2020
Unspecified	Urine	Piperacillin-Tazobactam	4	Citrobacter freundii	S	High	2020
Arm L	Blood	Cefepime	0.5	Enterobacter cloacae	S	High	2020
Arm L	Blood	Ceftriaxone	0.5	Enterobacter cloacae	S	High	2020
Arm L	Blood	Meropenem	0.125	Enterobacter cloacae	S	High	2020
Arm L	Blood	Piperacillin-Tazobactam	4	Enterobacter cloacae	S	High	2020
Unspecified	Urine	Cefepime	0.5	Enterobacter cloacae	S	High	2020
Unspecified	Urine	Cefepime	0.5	Enterobacter cloacae	S	High	2020
Unspecified	Urine	Ceftriaxone	0.5	Enterobacter cloacae	S	High	2020
Unspecified	Urine	Ceftriaxone	0.5	Enterobacter cloacae	S	High	2020
Unspecified	Urine	Meropenem	0.125	Enterobacter cloacae	S	High	2020
Unspecified	Urine	Meropenem	0.125	Enterobacter cloacae	S	High	2020
Unspecified	Urine	Piperacillin-Tazobactam	4	Enterobacter cloacae	S	High	2020
Unspecified	Urine	Piperacillin-Tazobactam	4	Enterobacter cloacae	S	High	2020
Unspecified	Urine	Cefepime	0.5	Providencia rettgeri	S	Low	2020
Unspecified	Urine	Ceftriaxone	0.5	Providencia rettgeri	S	Low	2020
Unspecified	Urine	Meropenem	0.125	Providencia rettgeri	S	Low	2020
Unspecified	Urine	Piperacillin-Tazobactam	4	Providencia rettgeri	S	Low	2020
Unspecified	Urine	Cefepime	0.5	Citrobacter freundii	S	High	2020
Unspecified	Urine	Ceftriaxone	0.5	Citrobacter freundii	S	High	2020
Unspecified	Urine	Meropenem	0.125	Citrobacter freundii	S	High	2020
Unspecified	Urine	Piperacillin-Tazobactam	4	Citrobacter freundii	S	High	2020
Unspecified	Urine	Cefepime	2	Citrobacter freundii	S	High	2020
Unspecified	Urine	Ceftriaxone	64	Citrobacter freundii	R	High	2020
Unspecified	Urine	Meropenem	0.125	Citrobacter freundii	S	High	2020
Unspecified	Urine	Piperacillin-Tazobactam	64	Citrobacter freundii	R	High	2020
Unspecified	Urine	Cefepime	0.5	Hafnia alvei	S	Low	2020
Unspecified	Urine	Ceftriaxone	1	Hafnia alvei	S	Low	2020
Unspecified	Urine	Meropenem	0.125	Hafnia alvei	S	Low	2020
Unspecified	Urine	Piperacillin-Tazobactam	8	Hafnia alvei	S	Low	2020
Unspecified	Urine	Cefepime	0.5	Morganella morganii	S	Low	2020
Unspecified	Urine	Ceftriaxone	0.5	Morganella morganii	S	Low	2020
Unspecified	Urine	Meropenem	0.125	Morganella morganii	S	Low	2020
Unspecified	Urine	Piperacillin-Tazobactam	4	Morganella morganii	S	Low	2020
Unspecified	Urine	Cefepime	0.5	Enterobacter cloacae	S	High	2020
Unspecified	Urine	Ceftriaxone	0.5	Enterobacter cloacae	S	High	2020
Unspecified	Urine	Meropenem	0.125	Enterobacter cloacae	S	High	2020
Unspecified	Urine	Piperacillin-Tazobactam	4	Enterobacter cloacae	S	High	2020
Unspecified	Urine	Cefepime	0.5	Klebsiella aerogenes	S	High	2020
Unspecified	Urine	Ceftriaxone	0.5	Klebsiella aerogenes	S	High	2020
Unspecified	Urine	Meropenem	0.5	Klebsiella aerogenes	S	High	2020
Unspecified	Urine	Piperacillin-Tazobactam	8	Klebsiella aerogenes	S	High	2020
Unspecified	Urine	Cefepime	0.5	Klebsiella aerogenes	S	High	2020
Unspecified	Urine	Ceftriaxone	0.5	Klebsiella aerogenes	S	High	2020
Unspecified	Urine	Meropenem	0.125	Klebsiella aerogenes	S	High	2020
Unspecified	Urine	Piperacillin-Tazobactam	4	Klebsiella aerogenes	S	High	2020
Unspecified	Urine	Cefepime	0.5	Citrobacter freundii	S	High	2020
Unspecified	Urine	Ceftriaxone	0.5	Citrobacter freundii	S	High	2020
Unspecified	Urine	Meropenem	0.125	Citrobacter freundii	S	High	2020
Unspecified	Urine	Piperacillin-Tazobactam	4	Citrobacter freundii	S	High	2020
Unspecified	Urine	Cefepime	0.5	Enterobacter cloacae	S	High	2020
Unspecified	Urine	Ceftriaxone	0.5	Enterobacter cloacae	S	High	2020
Unspecified	Urine	Meropenem	0.125	Enterobacter cloacae	S	High	2020
Unspecified	Urine	Piperacillin-Tazobactam	4	Enterobacter cloacae	S	High	2020
Hand L	Blood	Cefepime	32	Enterobacter cloacae	R	High	2020
Hand L	Blood	Cefepime	32	Enterobacter cloacae	R	High	2020
Hand L	Blood	Ceftriaxone	64	Enterobacter cloacae	R	High	2020
Hand L	Blood	Ceftriaxone	64	Enterobacter cloacae	R	High	2020
Hand L	Blood	Meropenem	0.5	Enterobacter cloacae	S	High	2020
Hand L	Blood	Meropenem	0.125	Enterobacter cloacae	S	High	2020
Hand L	Blood	Piperacillin-Tazobactam	128	Enterobacter cloacae	R	High	2020
Hand L	Blood	Piperacillin-Tazobactam	128	Enterobacter cloacae	R	High	2020
Unspecified	Urine	Cefepime	0.5	Citrobacter freundii	S	High	2020
Unspecified	Urine	Ceftriaxone	0.5	Citrobacter freundii	S	High	2020
Unspecified	Urine	Meropenem	0.125	Citrobacter freundii	S	High	2020
Unspecified	Urine	Piperacillin-Tazobactam	4	Citrobacter freundii	S	High	2020
Unspecified	Urine	Cefepime	0.5	Citrobacter freundii	S	High	2020
Unspecified	Urine	Ceftriaxone	0.5	Citrobacter freundii	S	High	2020
Unspecified	Urine	Meropenem	0.125	Citrobacter freundii	S	High	2020
Unspecified	Urine	Piperacillin-Tazobactam	4	Citrobacter freundii	S	High	2020
Unspecified	Urine	Cefepime	0.5	Morganella morganii	S	Low	2020
Unspecified	Urine	Ceftriaxone	0.5	Morganella morganii	S	Low	2020
Unspecified	Urine	Meropenem	0.125	Morganella morganii	S	Low	2020
Unspecified	Urine	Piperacillin-Tazobactam	4	Morganella morganii	S	Low	2020
Unspecified	Urine	Cefepime	0.5	Enterobacter cloacae	S	High	2020
Unspecified	Urine	Ceftriaxone	0.5	Enterobacter cloacae	S	High	2020
Unspecified	Urine	Meropenem	0.125	Enterobacter cloacae	S	High	2020
Unspecified	Urine	Piperacillin-Tazobactam	8	Enterobacter cloacae	S	High	2020
Unspecified	Urine	Cefepime	0.5	Citrobacter freundii	S	High	2020
Unspecified	Urine	Ceftriaxone	0.5	Citrobacter freundii	S	High	2020
Unspecified	Urine	Meropenem	0.125	Citrobacter freundii	S	High	2020
Unspecified	Urine	Piperacillin-Tazobactam	4	Citrobacter freundii	S	High	2020
Unspecified	Urine	Cefepime	0.5	Serratia marcescens	S	Low	2020
Unspecified	Urine	Ceftriaxone	0.5	Serratia marcescens	S	Low	2020
Unspecified	Urine	Meropenem	0.125	Serratia marcescens	S	Low	2020
Unspecified	Urine	Piperacillin-Tazobactam	4	Serratia marcescens	S	Low	2020
Unspecified	Urine	Cefepime	0.5	Serratia marcescens	S	Low	2020
Unspecified	Urine	Ceftriaxone	1	Serratia marcescens	S	Low	2020
Unspecified	Urine	Meropenem	0.25	Serratia marcescens	S	Low	2020
Unspecified	Urine	Piperacillin-Tazobactam	4	Serratia marcescens	S	Low	2020
Unspecified	Urine	Cefepime	0.5	Enterobacter cloacae	S	High	2020
Unspecified	Urine	Ceftriaxone	0.5	Enterobacter cloacae	S	High	2020
Unspecified	Urine	Meropenem	0.125	Enterobacter cloacae	S	High	2020
Unspecified	Urine	Piperacillin-Tazobactam	4	Enterobacter cloacae	S	High	2020
Unspecified	Urine	Cefepime	0.5	Enterobacter cloacae	S	High	2020
Unspecified	Urine	Ceftriaxone	0.5	Enterobacter cloacae	S	High	2020
Unspecified	Urine	Meropenem	0.125	Enterobacter cloacae	S	High	2020
Unspecified	Urine	Piperacillin-Tazobactam	4	Enterobacter cloacae	S	High	2020
Unspecified	Urine	Cefepime	0.5	Citrobacter freundii	S	High	2020
Unspecified	Urine	Ceftriaxone	0.5	Citrobacter freundii	S	High	2020
Unspecified	Urine	Meropenem	0.125	Citrobacter freundii	S	High	2020
Unspecified	Urine	Piperacillin-Tazobactam	4	Citrobacter freundii	S	High	2020
Unspecified	Urine	Cefepime	0.5	Enterobacter cloacae	S	High	2020
Unspecified	Urine	Ceftriaxone	0.5	Enterobacter cloacae	S	High	2020
Unspecified	Urine	Meropenem	0.125	Enterobacter cloacae	S	High	2020
Unspecified	Urine	Piperacillin-Tazobactam	4	Enterobacter cloacae	S	High	2020
Antecub R	Blood	Cefepime	0.5	Citrobacter freundii	S	High	2020
Antecub R	Blood	Ceftriaxone	0.5	Citrobacter freundii	S	High	2020
Antecub R	Blood	Meropenem	0.125	Citrobacter freundii	S	High	2020
Antecub R	Blood	Piperacillin-Tazobactam	4	Citrobacter freundii	S	High	2020
Unspecified	Urine	Cefepime	0.5	Citrobacter freundii	S	High	2020
Unspecified	Urine	Ceftriaxone	0.5	Citrobacter freundii	S	High	2020
Unspecified	Urine	Meropenem	0.125	Citrobacter freundii	S	High	2020
Unspecified	Urine	Piperacillin-Tazobactam	4	Citrobacter freundii	S	High	2020
Unspecified	Urine	Cefepime	8	Enterobacter cloacae	SDD	High	2020
Unspecified	Urine	Ceftriaxone	64	Enterobacter cloacae	R	High	2020
Unspecified	Urine	Meropenem	0.125	Enterobacter cloacae	S	High	2020
Unspecified	Urine	Piperacillin-Tazobactam	128	Enterobacter cloacae	R	High	2020
Unspecified	Others	Cefepime	4	Enterobacter cloacae	SDD	High	2020
Unspecified	Others	Ceftriaxone	64	Enterobacter cloacae	R	High	2020
Unspecified	Others	Meropenem	0.25	Enterobacter cloacae	S	High	2020
Unspecified	Others	Piperacillin-Tazobactam	64	Enterobacter cloacae	R	High	2020
Unspecified	Urine	Cefepime	0.5	Serratia marcescens	S	Low	2020
Unspecified	Urine	Ceftriaxone	0.5	Serratia marcescens	S	Low	2020
Unspecified	Urine	Meropenem	0.125	Serratia marcescens	S	Low	2020
Unspecified	Urine	Piperacillin-Tazobactam	4	Serratia marcescens	S	Low	2020
Unspecified	Urine	Cefepime	0.5	Citrobacter freundii	S	High	2020
Unspecified	Urine	Ceftriaxone	0.5	Citrobacter freundii	S	High	2020
Unspecified	Urine	Meropenem	0.125	Citrobacter freundii	S	High	2020
Unspecified	Urine	Piperacillin-Tazobactam	4	Citrobacter freundii	S	High	2020
Unspecified	Urine	Cefepime	32	Klebsiella aerogenes	R	High	2020
Unspecified	Urine	Ceftriaxone	64	Klebsiella aerogenes	R	High	2020
Unspecified	Urine	Meropenem	0.125	Klebsiella aerogenes	S	High	2020
Unspecified	Urine	Piperacillin-Tazobactam	4	Klebsiella aerogenes	S	High	2020
Unspecified	Urine	Cefepime	0.5	Enterobacter cloacae	S	High	2020
Unspecified	Urine	Ceftriaxone	0.5	Enterobacter cloacae	S	High	2020
Unspecified	Urine	Meropenem	0.125	Enterobacter cloacae	S	High	2020
Unspecified	Urine	Piperacillin-Tazobactam	4	Enterobacter cloacae	S	High	2020
Unspecified	Urine	Cefepime	0.5	Citrobacter freundii	S	High	2020
Unspecified	Urine	Ceftriaxone	0.5	Citrobacter freundii	S	High	2020
Unspecified	Urine	Meropenem	0.125	Citrobacter freundii	S	High	2020
Unspecified	Urine	Piperacillin-Tazobactam	4	Citrobacter freundii	S	High	2020
Unspecified	Urine	Cefepime	0.5	Citrobacter freundii	S	High	2020
Unspecified	Urine	Ceftriaxone	0.5	Citrobacter freundii	S	High	2020
Unspecified	Urine	Meropenem	0.125	Citrobacter freundii	S	High	2020
Unspecified	Urine	Piperacillin-Tazobactam	4	Citrobacter freundii	S	High	2020
Unspecified	Urine	Cefepime	0.5	Klebsiella aerogenes	S	High	2020
Unspecified	Urine	Ceftriaxone	0.5	Klebsiella aerogenes	S	High	2020
Unspecified	Urine	Meropenem	0.125	Klebsiella aerogenes	S	High	2020
Unspecified	Urine	Piperacillin-Tazobactam	4	Klebsiella aerogenes	S	High	2020
Unspecified	Urine	Cefepime	32	Citrobacter freundii	R	High	2020
Unspecified	Urine	Ceftriaxone	64	Citrobacter freundii	R	High	2020
Unspecified	Urine	Meropenem	0.125	Citrobacter freundii	S	High	2020
Unspecified	Urine	Piperacillin-Tazobactam	16	Citrobacter freundii	SDD	High	2020
Unspecified	Urine	Cefepime	0.5	Morganella morganii	S	Low	2020
Unspecified	Urine	Ceftriaxone	0.5	Morganella morganii	S	Low	2020
Unspecified	Urine	Meropenem	0.25	Morganella morganii	S	Low	2020
Unspecified	Urine	Piperacillin-Tazobactam	4	Morganella morganii	S	Low	2020
Unspecified	Urine	Cefepime	0.5	Citrobacter freundii	S	High	2020
Unspecified	Urine	Ceftriaxone	0.5	Citrobacter freundii	S	High	2020
Unspecified	Urine	Meropenem	0.125	Citrobacter freundii	S	High	2020
Unspecified	Urine	Piperacillin-Tazobactam	4	Citrobacter freundii	S	High	2020
Unspecified	Urine	Cefepime	0.5	Morganella morganii	S	Low	2020
Unspecified	Urine	Ceftriaxone	16	Morganella morganii	R	Low	2020
Unspecified	Urine	Meropenem	0.25	Morganella morganii	S	Low	2020
Unspecified	Urine	Piperacillin-Tazobactam	4	Morganella morganii	S	Low	2020
Unspecified	Urine	Cefepime	0.5	Morganella morganii	S	Low	2020
Unspecified	Urine	Ceftriaxone	1	Morganella morganii	S	Low	2020
Unspecified	Urine	Meropenem	0.125	Morganella morganii	S	Low	2020
Unspecified	Urine	Piperacillin-Tazobactam	4	Morganella morganii	S	Low	2020
Unspecified	Urine	Cefepime	4	Enterobacter cloacae	SDD	High	2020
Unspecified	Urine	Ceftriaxone	64	Enterobacter cloacae	R	High	2020
Unspecified	Urine	Meropenem	0.125	Enterobacter cloacae	S	High	2020
Unspecified	Urine	Piperacillin-Tazobactam	128	Enterobacter cloacae	R	High	2020
Unspecified	Urine	Cefepime	0.5	Citrobacter freundii	S	High	2020
Unspecified	Urine	Ceftriaxone	0.5	Citrobacter freundii	S	High	2020
Unspecified	Urine	Meropenem	0.125	Citrobacter freundii	S	High	2020
Unspecified	Urine	Piperacillin-Tazobactam	4	Citrobacter freundii	S	High	2020
Unspecified	Urine	Cefepime	0.5	Klebsiella aerogenes	S	High	2020
Unspecified	Urine	Ceftriaxone	0.5	Klebsiella aerogenes	S	High	2020
Unspecified	Urine	Meropenem	0.125	Klebsiella aerogenes	S	High	2020
Unspecified	Urine	Piperacillin-Tazobactam	4	Klebsiella aerogenes	S	High	2020
Unspecified	Urine	Cefepime	0.5	Citrobacter freundii	S	High	2020
Unspecified	Urine	Ceftriaxone	64	Citrobacter freundii	R	High	2020
Unspecified	Urine	Meropenem	0.125	Citrobacter freundii	S	High	2020
Unspecified	Urine	Piperacillin-Tazobactam	16	Citrobacter freundii	SDD	High	2020
Unspecified	Urine	Cefepime	0.5	Citrobacter freundii	S	High	2020
Unspecified	Urine	Ceftriaxone	32	Citrobacter freundii	R	High	2020
Unspecified	Urine	Meropenem	0.125	Citrobacter freundii	S	High	2020
Unspecified	Urine	Piperacillin-Tazobactam	8	Citrobacter freundii	S	High	2020
Unspecified	Urine	Cefepime	0.5	Citrobacter freundii	S	High	2020
Unspecified	Urine	Ceftriaxone	0.5	Citrobacter freundii	S	High	2020
Unspecified	Urine	Meropenem	0.125	Citrobacter freundii	S	High	2020
Unspecified	Urine	Piperacillin-Tazobactam	4	Citrobacter freundii	S	High	2020
Unspecified	Urine	Cefepime	0.5	Enterobacter cloacae	S	High	2020
Unspecified	Urine	Ceftriaxone	0.5	Enterobacter cloacae	S	High	2020
Unspecified	Urine	Meropenem	0.125	Enterobacter cloacae	S	High	2020
Unspecified	Urine	Piperacillin-Tazobactam	4	Enterobacter cloacae	S	High	2020
Unspecified	Urine	Cefepime	0.5	Morganella morganii	S	Low	2020
Unspecified	Urine	Ceftriaxone	0.5	Morganella morganii	S	Low	2020
Unspecified	Urine	Meropenem	0.125	Morganella morganii	S	Low	2020
Unspecified	Urine	Piperacillin-Tazobactam	4	Morganella morganii	S	Low	2020
Unspecified	Urine	Cefepime	0.5	Providencia rettgeri	S	Low	2020
Unspecified	Urine	Ceftriaxone	0.5	Providencia rettgeri	S	Low	2020
Unspecified	Urine	Meropenem	0.125	Providencia rettgeri	S	Low	2020
Unspecified	Urine	Piperacillin-Tazobactam	4	Providencia rettgeri	S	Low	2020
Unspecified	Urine	Cefepime	0.5	Citrobacter freundii	S	High	2020
Unspecified	Urine	Ceftriaxone	0.5	Citrobacter freundii	S	High	2020
Unspecified	Urine	Meropenem	0.125	Citrobacter freundii	S	High	2020
Unspecified	Urine	Piperacillin-Tazobactam	4	Citrobacter freundii	S	High	2020
Unspecified	Urine	Cefepime	0.5	Citrobacter freundii	S	High	2020
Unspecified	Urine	Ceftriaxone	0.5	Citrobacter freundii	S	High	2020
Unspecified	Urine	Meropenem	0.125	Citrobacter freundii	S	High	2020
Unspecified	Urine	Piperacillin-Tazobactam	4	Citrobacter freundii	S	High	2020
Unspecified	Urine	Cefepime	0.5	Morganella morganii	S	Low	2020
Unspecified	Urine	Ceftriaxone	0.5	Morganella morganii	S	Low	2020
Unspecified	Urine	Meropenem	0.125	Morganella morganii	S	Low	2020
Unspecified	Urine	Piperacillin-Tazobactam	4	Morganella morganii	S	Low	2020
Unspecified	Urine	Cefepime	0.5	Enterobacter cloacae	S	High	2020
Unspecified	Urine	Ceftriaxone	0.5	Enterobacter cloacae	S	High	2020
Unspecified	Urine	Meropenem	0.125	Enterobacter cloacae	S	High	2020
Unspecified	Urine	Piperacillin-Tazobactam	4	Enterobacter cloacae	S	High	2020
Unspecified	Urine	Cefepime	0.5	Enterobacter cloacae	S	High	2020
Unspecified	Urine	Ceftriaxone	64	Enterobacter cloacae	R	High	2020
Unspecified	Urine	Meropenem	0.125	Enterobacter cloacae	S	High	2020
Unspecified	Urine	Piperacillin-Tazobactam	64	Enterobacter cloacae	R	High	2020
Unspecified	Urine	Cefepime	0.5	Klebsiella aerogenes	S	High	2020
Unspecified	Urine	Ceftriaxone	0.5	Klebsiella aerogenes	S	High	2020
Unspecified	Urine	Meropenem	0.125	Klebsiella aerogenes	S	High	2020
Unspecified	Urine	Piperacillin-Tazobactam	4	Klebsiella aerogenes	S	High	2020
Unspecified	Urine	Cefepime	0.5	Serratia marcescens	S	Low	2020
Unspecified	Urine	Ceftriaxone	0.5	Serratia marcescens	S	Low	2020
Unspecified	Urine	Meropenem	0.125	Serratia marcescens	S	Low	2020
Unspecified	Urine	Piperacillin-Tazobactam	4	Serratia marcescens	S	Low	2020
Unspecified	Urine	Cefepime	0.5	Citrobacter freundii	S	High	2020
Unspecified	Urine	Ceftriaxone	0.5	Citrobacter freundii	S	High	2020
Unspecified	Urine	Meropenem	0.125	Citrobacter freundii	S	High	2020
Unspecified	Urine	Piperacillin-Tazobactam	4	Citrobacter freundii	S	High	2020
Unspecified	Urine	Cefepime	0.5	Enterobacter cloacae	S	High	2020
Unspecified	Urine	Ceftriaxone	0.5	Enterobacter cloacae	S	High	2020
Unspecified	Urine	Meropenem	0.125	Enterobacter cloacae	S	High	2020
Unspecified	Urine	Piperacillin-Tazobactam	4	Enterobacter cloacae	S	High	2020
Unspecified	Urine	Cefepime	0.5	Citrobacter freundii	S	High	2020
Unspecified	Urine	Ceftriaxone	0.5	Citrobacter freundii	S	High	2020
Unspecified	Urine	Meropenem	0.125	Citrobacter freundii	S	High	2020
Unspecified	Urine	Piperacillin-Tazobactam	4	Citrobacter freundii	S	High	2020
Unspecified	Urine	Cefepime	0.5	Klebsiella aerogenes	S	High	2020
Unspecified	Urine	Ceftriaxone	0.5	Klebsiella aerogenes	S	High	2020
Unspecified	Urine	Meropenem	0.125	Klebsiella aerogenes	S	High	2020
Unspecified	Urine	Piperacillin-Tazobactam	4	Klebsiella aerogenes	S	High	2020
Unspecified	Urine	Cefepime	0.5	Morganella morganii	S	Low	2020
Unspecified	Urine	Ceftriaxone	0.5	Morganella morganii	S	Low	2020
Unspecified	Urine	Meropenem	0.125	Morganella morganii	S	Low	2020
Unspecified	Urine	Piperacillin-Tazobactam	4	Morganella morganii	S	Low	2020
Unspecified	Urine	Cefepime	0.5	Klebsiella aerogenes	S	High	2020
Unspecified	Urine	Ceftriaxone	0.5	Klebsiella aerogenes	S	High	2020
Unspecified	Urine	Meropenem	0.125	Klebsiella aerogenes	S	High	2020
Unspecified	Urine	Piperacillin-Tazobactam	4	Klebsiella aerogenes	S	High	2020
Unspecified	Urine	Cefepime	0.5	Serratia marcescens	S	Low	2020
Unspecified	Urine	Ceftriaxone	0.5	Serratia marcescens	S	Low	2020
Unspecified	Urine	Meropenem	0.125	Serratia marcescens	S	Low	2020
Unspecified	Urine	Piperacillin-Tazobactam	4	Serratia marcescens	S	Low	2020
Unspecified	Urine	Cefepime	0.5	Proteus vulgaris	S	Low	2020
Unspecified	Urine	Ceftriaxone	0.5	Proteus vulgaris	S	Low	2020
Unspecified	Urine	Meropenem	0.125	Proteus vulgaris	S	Low	2020
Unspecified	Urine	Piperacillin-Tazobactam	4	Proteus vulgaris	S	Low	2020
Unspecified	Urine	Cefepime	0.5	Klebsiella aerogenes	S	High	2020
Unspecified	Urine	Cefepime	0.5	Klebsiella aerogenes	S	High	2020
Unspecified	Urine	Ceftriaxone	0.5	Klebsiella aerogenes	S	High	2020
Unspecified	Urine	Ceftriaxone	0.5	Klebsiella aerogenes	S	High	2020
Unspecified	Urine	Meropenem	0.125	Klebsiella aerogenes	S	High	2020
Unspecified	Urine	Meropenem	0.125	Klebsiella aerogenes	S	High	2020
Unspecified	Urine	Piperacillin-Tazobactam	4	Klebsiella aerogenes	S	High	2020
Unspecified	Urine	Piperacillin-Tazobactam	4	Klebsiella aerogenes	S	High	2020
Unspecified	Urine	Cefepime	0.5	Citrobacter freundii	S	High	2020
Unspecified	Urine	Ceftriaxone	0.5	Citrobacter freundii	S	High	2020
Unspecified	Urine	Meropenem	0.125	Citrobacter freundii	S	High	2020
Unspecified	Urine	Piperacillin-Tazobactam	4	Citrobacter freundii	S	High	2020
Unspecified	Urine	Cefepime	0.5	Morganella morganii	S	Low	2020
Unspecified	Urine	Ceftriaxone	0.5	Morganella morganii	S	Low	2020
Unspecified	Urine	Meropenem	0.125	Morganella morganii	S	Low	2020
Unspecified	Urine	Piperacillin-Tazobactam	4	Morganella morganii	S	Low	2020
Arm R	Blood	Cefepime	0.5	Providencia rettgeri	S	Low	2020
Arm R	Blood	Ceftriaxone	0.5	Providencia rettgeri	S	Low	2020
Arm R	Blood	Meropenem	0.125	Providencia rettgeri	S	Low	2020
Arm R	Blood	Piperacillin-Tazobactam	4	Providencia rettgeri	S	Low	2020
Unspecified	Urine	Cefepime	0.5	Morganella morganii	S	Low	2020
Unspecified	Urine	Ceftriaxone	0.5	Morganella morganii	S	Low	2020
Unspecified	Urine	Meropenem	0.25	Morganella morganii	S	Low	2020
Unspecified	Urine	Piperacillin-Tazobactam	4	Morganella morganii	S	Low	2020
Unspecified	Urine	Cefepime	0.5	Citrobacter freundii	S	High	2020
Unspecified	Urine	Ceftriaxone	0.5	Citrobacter freundii	S	High	2020
Unspecified	Urine	Meropenem	0.125	Citrobacter freundii	S	High	2020
Unspecified	Urine	Piperacillin-Tazobactam	4	Citrobacter freundii	S	High	2020
Unspecified	Urine	Cefepime	2	Enterobacter cloacae	S	High	2020
Unspecified	Urine	Cefepime	0.5	Enterobacter cloacae	S	High	2020
Unspecified	Urine	Ceftriaxone	64	Enterobacter cloacae	R	High	2020
Unspecified	Urine	Ceftriaxone	32	Enterobacter cloacae	R	High	2020
Unspecified	Urine	Meropenem	0.125	Enterobacter cloacae	S	High	2020
[truncated: 21,224 more rows]

## Sheet: MIC90_Organism-Antibiotic
Meropenem	S
Meropenem	S
Meropenem	S
Meropenem	S										Ceftriaxone								Piperacillin-Tazobactam						Cefepime							Meropenem									Total Isolate Count
Meropenem	S									Row Labels	0.5	1	2	4	8	16	32	64	4	8	16	32	64	128	0.5	1	2	4	8	16	32	0.125	0.25	0.5	1	2	4	8	16	32
Meropenem	S									Citrobacter freundii	888	16	8	9	200	5	10	25	933	55	43	39	44	46	222	861	41	15	3	7	11	1145	8	2		2	1	1	1	1	1161		Legend
Meropenem	S									Enterobacter cloacae	1153	42	27	15	349	4	13	64	1265	38	55	56	73	181	270	1174	39	84	43	17	41	1533	49	33	14	15	8	4	6	5	1667			MIC90
Meropenem	S									Hafnia alvei	76	27	5	4	15	3		1	88	12	10	8	7	7	26	97	1	4	1	1	1	124	1	1	2	4					131
Meropenem	S									Klebsiella aerogenes	663	7	1	4	111	8	11	13	658	23	20	13	55	49	152	640	13	8	2	1	2	758	40	9	3	3	3	1			818
Meropenem	S									Morganella morganii	843	30	25	6	38	3		3	935	3	3	3		4	195	738	9	1	2		3	779	140	18		3	1	1	1	2	948
Meropenem	S									Proteus vulgaris	110	6	8	4	35	2	4	4	178						32	141	3	1			1	145	23	4	2	1		2			173
Meropenem	S									Providencia rettgeri	328	3			3				329	3				2	56	273	1	2		1	1	303	22	2	1	1	3			1	334
Meropenem	S									Serratia marcescens	509	32	10	5	15				551	6	7	2	1	4	98	465	2	4	1		1	553	11	2	2		1			2	571
Meropenem	S
Meropenem	S
Meropenem	S
Meropenem	S
Meropenem	S
Meropenem	S
Meropenem	S
Meropenem	S
Meropenem	S
Meropenem	S
Meropenem	S
Meropenem	S
Meropenem	S
Meropenem	S
Meropenem	S
Meropenem	S
Meropenem	S
Meropenem	S
Meropenem	S
Meropenem	S
Meropenem	S
Meropenem	S
Meropenem	S
Meropenem	S
Meropenem	S
Meropenem	S
Meropenem	S
Meropenem	S
Meropenem	S
Meropenem	S
Meropenem	S
Meropenem	S
Meropenem	S
Meropenem	S
Meropenem	R
Meropenem	R
Meropenem	R
Meropenem	S
Meropenem	S
Meropenem	S
Meropenem	S
Meropenem	S
Meropenem	S
Meropenem	S
Meropenem	S
Meropenem	S
Meropenem	S
Meropenem	S
Meropenem	S
Meropenem	S
Meropenem	S
Meropenem	S
Meropenem	S
Meropenem	S
Meropenem	S
Meropenem	S
Meropenem	S
Meropenem	S
Meropenem	S
Meropenem	S
Meropenem	S
Meropenem	S
Meropenem	S
Meropenem	S
Meropenem	S
Meropenem	S
Meropenem	S
Meropenem	S
Meropenem	S
Meropenem	S
Meropenem	S
